# Supplementary material for: A unique death pathway keeps RIPK1 D325A mutant mice in check at embryonic day 10.5
Source: PLoS Biol. 2021 Aug 26;19(8):e3001304. doi: 10.1371/journal.pbio.3001304 (PMC8389420; doi:10.1371/journal.pbio.3001304)
Supplement: S1 Data — (XLSX) [file pbio.3001304.s008.xlsx]

## Sheet: Fig 7D
	Ripk1+/+	Ripk1D325A/D325A	Ripk1D325A/D325A Casp1+11-/-	Ripk1D325A/D325A Casp8-/-
1	0	64	5	1
2	0	50	6	0
3	0	24	2	0
4	0	12	2	0
5	0	9	5	0
6	0	76	10	0
7	0	73	6
8		39	14
9			7

## Sheet: S5B Fig
User: USER			Path: C:\Program Files\BMG\Omega\User\Data\							Test ID: 31685
Test Name: WJY-ATP								Date: 4/1/2021		Time: 10:46:53 PM
ID1: 20210401-MEF
Luminescence
	Raw Data (Lens)
	1	2	3	4	5	6	7	8	9	10	11	12
A	23471	22415	23543	12521	12773	12174	25140	24510	24716	29762	29780	28545
B	19623	19578	19620	9387	9519	10042	24620	26139	26229	23913	24843	23899
C	10932	11253	11031	2429	2878	2633	24059	24645	24254	15331	15097	14885
D	9345	9564	9880	844	916	908	25071	24616	23812	13340	13076	12444
E	6198	6485	6581	139	183	281	22690	23141	22366	9539	9634	8960
F	1983	2123	2239	102	121	200	20038	20076	19601	6480	6115	5168
G	0	6	10	4	17	52	114	137	125	83	53	35
H	0	0	0	0	0	9	24	27	24	17	8	0
			TNF(h)	Ripk1D325A/D325A			Ripk1+/+			Ripk1D325A/D325ACasp1+11
			0	-1.41728	3.14566	-1.72838	-1.4173	1.12418	0.293158	-1.36117	-1.42247	2.7836
			2	15.2098	15.4042	15.2227	0.680432	-5.44737	-5.81044	18.5589	15.3916	18.6066
			4	52.7633	51.3762	52.3355	2.94356	0.579579	2.15691	47.7868	48.5838	49.3058
			6	59.6206	58.6743	57.3089	-1.13895	0.696568	3.93999	54.5676	55.4667	57.6192
			12	73.2187	71.9786	71.5638	8.46625	6.64687	9.7733	67.5128	67.1893	69.4847

## Sheet: S7C Fig
gene	type	locus	sample_1	sample_2	status	value_1	value_2	log2(fold_change)	p_value	q_value	significant	HM1	HM2	HM3	WT1	WT2	WT3
Raph1	misc_RNA	chr1:60483184-60566765	WT	HM	OK	7.93744	4.65097	-0.771141	5e-05	0.00170235	yes	4.95185	3.84249	5.15858	6.98272	7.67896	9.15064
Inpp5d	misc_RNA	chr1:87620311-87720510	WT	HM	OK	1.90471	1.10833	-0.78118	0.0019	0.0335014	yes	0.993165	0.862909	1.46892	1.6988	2.41311	1.60223
Plekha6	misc_RNA	chr1:133246096-133303435	WT	HM	OK	9.44742	4.33087	-1.12526	5e-05	0.00170235	yes	5.36104	4.36052	3.27104	8.13643	10.0484	10.1574
Sec16b	misc_RNA	chr1:157506795-157568424	WT	HM	OK	6.96541	4.36879	-0.672974	5e-05	0.00170235	yes	4.83679	3.9224	4.34717	4.91235	6.17158	9.81229
Igsf9	misc_RNA	chr1:172482212-172498877	WT	HM	OK	3.72072	5.86052	0.655448	0.0006	0.0133243	yes	7.07468	6.95643	3.55045	4.11284	5.08868	1.96064
Spta1	misc_RNA	chr1:174172775-174248449	WT	HM	OK	9.56847	3.24951	-1.55807	5e-05	0.00170235	yes	3.13202	3.53761	3.07889	10.9169	9.4651	8.32342
Fam78a	misc_RNA	chr2:32066884-32083705	WT	HM	OK	3.12717	1.57597	-0.988621	0.0001	0.00312817	yes	1.43953	1.55788	1.73048	3.48729	3.922	1.97222
Ccdc141	misc_RNA	chr2:77009905-77170635	WT	HM	OK	1.9936	1.23474	-0.691167	0.00225	0.037781	yes	1.23651	0.953659	1.51405	2.55111	1.63203	1.79766
Ccm2l	misc_RNA	chr2:153065954-153081735	WT	HM	OK	3.9613	1.62477	-1.28574	0.0001	0.00312817	yes	1.66972	0.981875	2.22272	4.75634	4.1202	3.00735
Ttc39aos1	lncRNA	chr4:109402278-109406257	WT	HM	OK	3.84118	2.26367	-0.762887	0.0021	0.0358483	yes	2.38108	2.53423	1.8757	3.89012	4.23122	3.40222
Slc6a9	misc_RNA	chr4:117835257-117872470	WT	HM	OK	7.87142	4.03061	-0.965628	5e-05	0.00170235	yes	3.92855	4.5461	3.61717	9.58038	8.5737	5.46019
Ermap	misc_RNA	chr4:119175456-119190011	WT	HM	OK	10.2986	5.09758	-1.01457	5e-05	0.00170235	yes	4.75273	5.64081	4.89918	12.8869	11.2475	6.76138
Rap1gap	misc_RNA	chr4:137664725-137729861	WT	HM	OK	4.16503	2.04515	-1.02612	5e-05	0.00170235	yes	2.28417	1.89106	1.96022	4.35971	4.8977	3.23769
Ache	misc_RNA	chr5:137288253-137294466	WT	HM	OK	5.53969	2.73698	-1.01722	0.00015	0.00441229	yes	2.91531	3.82171	1.47393	6.34517	6.5027	3.77119
Gm8615	misc_RNA	chr5:149119564-149182036	WT	HM	OK	30.1812	19.7187	-0.614087	0.0003	0.00765528	yes	38.7609	11.414	8.98115	62.3152	9.83091	18.3975
Hipk2	misc_RNA	chr6:38697839-38876190	WT	HM	OK	4.36249	2.51857	-0.792549	0.00015	0.00441229	yes	2.41711	2.60315	2.53544	4.74706	4.48191	3.8585
Kel	misc_RNA	chr6:41686329-41704325	WT	HM	OK	10.9544	5.46125	-1.0042	5e-05	0.00170235	yes	5.63943	6.12571	4.61862	13.9298	12.1687	6.76464
Rab43	misc_RNA	chr6:87788852-87812164	WT	HM	OK	5.25897	3.15804	-0.735748	5e-05	0.00170235	yes	3.18218	3.54826	2.74369	5.54513	5.32255	4.90922
Plxnd1	misc_RNA	chr6:115954810-115995005	WT	HM	OK	22.5145	10.6311	-1.08257	5e-05	0.00170235	yes	10.4887	7.90645	13.4981	23.1503	24.3493	20.0439
C5ar2	misc_RNA	chr7:16234584-16244154	WT	HM	OK	7.45574	4.81471	-0.630902	0.00055	0.01237	yes	6.54375	4.34224	3.55815	7.58856	6.08472	8.69394
Kcnn4	misc_RNA	chr7:24370262-24385212	WT	HM	OK	10.7731	5.36734	-1.00516	5e-05	0.00170235	yes	6.17452	6.01978	3.90773	14.4621	11.2781	6.57923
Nudt19	misc_RNA	chr7:35547184-35555928	WT	HM	OK	22.0441	14.3094	-0.623431	5e-05	0.00170235	yes	16.8502	14.7012	11.3768	22.4279	23.335	20.3695
Arrb1	misc_RNA	chr7:99535485-99606771	WT	HM	OK	18.8004	10.9618	-0.77827	5e-05	0.00170235	yes	12.7645	10.2528	9.86817	21.5434	18.8924	15.9653
Galnt18	misc_RNA	chr7:111471660-111779977	WT	HM	OK	3.81426	1.83392	-1.05647	0.0002	0.00556433	yes	2.19831	1.43817	1.86527	3.605	3.96381	3.87396
Tmc7	misc_RNA	chr7:118535843-118584686	WT	HM	OK	1.1224	3.06617	1.44985	5e-05	0.00170235	yes	2.45661	2.89362	3.84827	1.17734	1.03164	1.15822
Uros	misc_RNA	chr7:133686354-133709295	WT	HM	OK	28.909	17.646	-0.712178	5e-05	0.00170235	yes	16.7376	21.165	15.0354	35.5816	29.4617	21.6838
3930402G23Rik	lncRNA	chr8:10924426-10928457	WT	HM	OK	1.86368	0.602202	-1.62984	5e-05	0.00170235	yes	0.89383	0.620852	0.291923	1.69858	2.07096	1.8215
Ank1	misc_RNA	chr8:22974835-23150497	WT	HM	OK	14.767	5.74823	-1.36118	5e-05	0.00170235	yes	6.3723	7.04562	3.82675	18.7528	15.7564	9.79166
Adcy7	misc_RNA	chr8:88272402-88329962	WT	HM	OK	3.82627	2.3348	-0.712641	0.00015	0.00441229	yes	2.16292	2.85276	1.98872	3.11795	5.17165	3.18922
Exoc3l	misc_RNA	chr8:105289923-105296098	WT	HM	OK	4.12798	2.32671	-0.827143	0.0015	0.0278426	yes	2.22394	1.93815	2.81805	4.36022	4.33515	3.68857
Epor	misc_RNA	chr9:21958898-21963576	WT	HM	OK	23.9786	8.57265	-1.48394	5e-05	0.00170235	yes	8.6069	10.9973	6.11373	32.5341	24.5816	14.8201
Esam	misc_RNA	chr9:37528088-37538319	WT	HM	OK	17.161	9.95242	-0.786017	5e-05	0.00170235	yes	7.42958	10.0603	12.3674	18.3657	17.3819	15.7355
3110039I08Rik	lncRNA	chr9:41376525-41615183	WT	HM	OK	1.52708	2.94988	0.949887	0.0006	0.0133243	yes	1.81179	1.89827	5.13959	1.39896	1.79901	1.38326
Sema3b	misc_RNA	chr9:107597673-107609241	WT	HM	OK	4.69548	9.18335	0.967748	5e-05	0.00170235	yes	5.65165	10.2908	11.6076	4.4591	5.12095	4.50638
Vsir	misc_RNA	chr10:60302749-60696490	WT	HM	OK	3.24214	1.56308	-1.05256	5e-05	0.00170235	yes	1.55555	1.02949	2.10419	3.38333	3.63015	2.71294
Izumo4	misc_RNA	chr10:80702692-80705382	WT	HM	OK	1.52143	4.85093	1.67283	0.0003	0.00765528	yes	3.40197	6.13519	5.01563	1.78121	1.19799	1.58509
Dram1	misc_RNA	chr10:88322803-88357075	WT	HM	OK	8.33421	4.0944	-1.02539	5e-05	0.00170235	yes	5.01121	2.91242	4.35957	6.2981	9.89428	8.81027
Nr1h4	misc_RNA	chr10:89454233-89533622	WT	HM	OK	17.0531	10.6208	-0.683138	5e-05	0.00170235	yes	10.4816	13.5879	7.793	16.4927	19.4388	15.2279
9230102K24Rik	lncRNA	chr10:110600649-110615961	WT	HM	OK	1.90664	0.575604	-1.72789	0.00165	0.0301278	yes	0.781835	0.333534	0.611444	1.86204	1.87105	1.98684
Pik3r6	misc_RNA	chr11:68503018-68552695	WT	HM	OK	1.01772	0.35158	-1.53342	0.00025	0.00666937	yes	0.286558	0.262893	0.505288	1.29058	0.968128	0.794451
Arhgef15	misc_RNA	chr11:68943153-68956858	WT	HM	OK	5.10876	2.13542	-1.25845	5e-05	0.00170235	yes	2.28148	1.18701	2.93778	5.33053	5.43029	4.56545
Cxcl16	misc_RNA	chr11:70454233-70466199	WT	HM	OK	0.870684	1.95699	1.16841	0.0009	0.0182743	yes	2.79135	1.61407	1.46554	0.667703	0.858213	1.08614
Scarf1	misc_RNA	chr11:75513540-75526580	WT	HM	OK	4.65821	2.772	-0.74885	0.0012	0.0232182	yes	2.4103	1.82394	4.08175	5.09135	4.86028	4.02301
D030028A08Rik	lncRNA	chr11:96944145-96977688	WT	HM	OK	3.65939	1.26468	-1.53283	0.00085	0.0173735	yes	1.57272	1.18776	1.03355	4.82219	3.08368	3.07229
Unc13d	misc_RNA	chr11:116062095-116077961	WT	HM	OK	3.03682	1.62971	-0.897947	0.00035	0.00871465	yes	1.84209	1.85876	1.18828	4.14473	3.11725	1.84847
Tmc8	misc_RNA	chr11:117782296-117793137	WT	HM	OK	4.19358	1.79203	-1.22659	5e-05	0.00170235	yes	1.80837	2.08183	1.48589	3.9674	5.22064	3.39269
Mfsd2b	misc_RNA	chr12:4862437-4874359	WT	HM	OK	6.03505	3.88175	-0.636656	0.0014	0.0263435	yes	4.02326	3.99159	3.63041	6.80613	6.02877	5.27024
Dio3os	lncRNA	chr12:110275384-110278129	WT	HM	OK	19.8815	12.1093	-0.715312	0.0003	0.00765528	yes	5.58724	13.8746	16.866	17.104	17.7481	24.7923
Gcnt2	misc_RNA	chr13:40859767-40960892	WT	HM	OK	13.5258	8.23778	-0.715383	5e-05	0.00170235	yes	11.1071	7.38869	6.2176	12.0553	14.0391	14.4828
D630045M09Rik	lncRNA	chr13:73344664-73347384	WT	HM	OK	2.09822	6.38792	1.60618	5e-05	0.00170235	yes	8.52552	6.03376	4.60448	1.18696	1.37719	3.7305
Stab1	misc_RNA	chr14:31134852-31168641	WT	HM	OK	12.2735	5.15872	-1.25046	5e-05	0.00170235	yes	4.88511	4.62806	5.963	11.5434	13.6253	11.6517
Pcdh17	misc_RNA	chr14:84443562-84537060	WT	HM	OK	1.29248	0.542282	-1.25303	5e-05	0.00170235	yes	0.536779	0.248814	0.841253	1.1299	1.39108	1.35646
Pkhd1l1	misc_RNA	chr15:44457552-44597135	WT	HM	OK	1.0058	0.512908	-0.971575	5e-05	0.00170235	yes	0.568404	0.655895	0.314424	1.02673	1.14118	0.849498
Tango2	misc_RNA	chr16:18300824-18343932	WT	HM	OK	54.5849	32.6653	-0.740741	5e-05	0.00170235	yes	42.343	32.7808	22.8722	63.7835	51.8415	48.1297
Hgd	misc_RNA	chr16:37580152-37632026	WT	HM	OK	36.5631	15.9668	-1.19531	5e-05	0.00170235	yes	18.4845	19.3645	10.0513	32.4718	38.5623	38.6551
St3gal6	misc_RNA	chr16:58470540-58523312	WT	HM	OK	7.47758	4.30202	-0.797558	0.0017	0.0308125	yes	5.22002	3.21355	4.47248	9.28486	6.12744	7.02043
Cacna1h	misc_RNA	chr17:25370552-25433783	WT	HM	OK	0.549652	1.2749	1.21379	5e-05	0.00170235	yes	0.84931	1.46799	1.50739	0.338707	0.708778	0.601471
H2-K1	misc_RNA	chr17:33996011-34000333	WT	HM	OK	16.923	38.3797	1.18135	5e-05	0.00170235	yes	34.5599	40.0328	40.5464	16.3847	20.3242	14.0602
Col11a2	misc_RNA	chr17:34039137-34066684	WT	HM	OK	1.96213	3.65963	0.899276	5e-05	0.00170235	yes	1.80135	5.71862	3.45892	1.68011	2.1695	2.03678
Notch4	misc_RNA	chr17:34564294-34588543	WT	HM	OK	2.93486	1.22287	-1.26302	5e-05	0.00170235	yes	1.2316	0.892621	1.54438	3.14014	3.40114	2.26329
Redrum	lncRNA	chr18:54422294-54453294	WT	HM	OK	4.38922	1.83444	-1.25863	0.0001	0.00312817	yes	2.38464	2.1519	0.966775	7.09009	3.18234	2.89523
Fech	misc_RNA	chr18:64456549-64489066	WT	HM	OK	86.618	56.8569	-0.607332	5e-05	0.00170235	yes	61.3504	58.8737	50.3467	98.3899	80.2928	81.1714
Ehbp1l1	misc_RNA	chr19:5707373-5726317	WT	HM	OK	9.40129	5.81058	-0.694176	5e-05	0.00170235	yes	5.36813	5.86095	6.20266	11.3892	10.8517	5.963
4931408D14Rik	lncRNA	chr19:37258425-37264095	WT	HM	OK	2.54328	4.4902	0.820089	0.00035	0.00871465	yes	3.65	5.83426	3.98635	2.99065	3.34563	1.29357
Chst7	misc_RNA	chrX:20059569-20097520	WT	HM	OK	3.38273	1.50489	-1.16853	0.00035	0.00871465	yes	1.43045	1.65258	1.43164	3.93078	3.33453	2.88287
Kdm5d	misc_RNA	chrY:897787-943811	WT	HM	OK	4.55881	2.16321	-1.07549	5e-05	0.00170235	yes	0	5.31605	1.17357	3.05591	5.58206	5.03847
Eif2s3y	misc_RNA	chrY:1010611-1028598	WT	HM	OK	28.4044	13.2936	-1.09538	5e-05	0.00170235	yes	0.0569977	31.4548	8.36901	23.1616	28.1061	33.9455
Plekhg1	mRNA	chr10:3740376-3967302	WT	HM	OK	1.48183	0.827975	-0.839721	0.00065	0.0141542	yes	0.914406	0.628642	0.940879	1.46156	1.31299	1.67094
Kng2	mRNA	chr16:22985851-23029101	WT	HM	OK	16.8093	26.267	0.643992	5e-05	0.00170235	yes	15.5428	33.7157	29.5426	11.9351	23.4187	15.0742
Klhl4	mRNA	chrX:114474332-114561129	WT	HM	OK	2.43279	0.782766	-1.63596	5e-05	0.00170235	yes	0.698761	0.561061	1.08848	2.20384	1.74759	3.34694
Fam124a	mRNA	chr14:62555736-62608485	WT	HM	OK	1.22424	0.397686	-1.62219	0.0002	0.00556433	yes	0.415462	0.219921	0.557675	1.08401	1.53215	1.05656
H2-Q4	mRNA	chr17:35379616-35384674	WT	HM	OK	9.18948	17.9836	0.968626	5e-05	0.00170235	yes	17.7978	27.902	8.25098	12.4216	9.94502	5.20177
Hbq1b	mRNA	chr11:32286963-32287912	WT	HM	OK	14.6773	5.37237	-1.44995	5e-05	0.00170235	yes	5.49611	7.20152	3.41949	23.3343	14.1171	6.58044
Sec14l3	mRNA	chr11:4064852-4078990	WT	HM	OK	3.77058	2.28435	-0.723001	0.00055	0.01237	yes	2.00034	2.34634	2.50638	3.14476	3.7939	4.37309
Lrrc32	mRNA	chr7:98494221-98501830	WT	HM	OK	6.4774	3.89156	-0.735065	0.0001	0.00312817	yes	3.83436	2.28436	5.55598	6.04788	7.31915	6.06519
AA414768	mRNA	chrX:12936872-12938541	WT	HM	OK	7.63371	12.027	0.655815	0.00095	0.0191633	yes	11.233	13.0169	11.831	7.14843	7.73464	8.01806
Arl4c	mRNA	chr1:88698225-88702191	WT	HM	OK	6.63239	10.7555	0.697473	5e-05	0.00170235	yes	10.0247	9.2763	12.9655	6.32388	5.829	7.74429
H2-Q2	mRNA	chr17:35342332-35345722	WT	HM	OK	5.84333	11.1872	0.936983	0.00025	0.00666937	yes	12.0972	17.0987	4.3656	7.84001	4.91403	4.77594
Gm773	mRNA	chrX:56189826-56212881	WT	HM	OK	1.33739	4.54424	1.76462	0.0002	0.00556433	yes	12.1769	1.21989	0.235953	1.85406	0.621522	1.5366
Pramef12	mRNA	chr4:144391673-144408464	WT	HM	OK	8.49873	5.36381	-0.66399	0.0005	0.0114972	yes	6.22486	6.04845	3.81811	7.72469	9.33739	8.4341
Spry3	mRNA	chrX_GL456233_random:101351-106392	WT	HM	OK	4.52111	7.29563	0.690355	0.00025	0.00666937	yes	6.1921	7.83858	7.85623	4.65095	3.70595	5.20643
Cyp2c68	mRNA	chr19:39688835-39741101	WT	HM	OK	8.90759	13.6134	0.611924	0.00125	0.0238857	yes	9.20531	20.1535	11.4815	9.87522	12.0696	4.77793
Hpgd	mRNA	chr8:56294551-56321046	WT	HM	OK	4.77759	1.40529	-1.76542	5e-05	0.00170235	yes	1.48895	0.878785	1.84812	4.2996	4.92917	5.10399
Grem2	mRNA	chr1:174833784-174921819	WT	HM	OK	6.58844	10.0758	0.612884	0.00015	0.00441229	yes	9.80553	8.35621	12.0656	8.06691	7.09113	4.60729
Gm11127	mRNA	chr17:36042960-36058645	WT	HM	OK	1.81022	4.02594	1.15317	0.001	0.0199111	yes	2.78301	4.51972	4.7751	1.86291	1.98391	1.58382
Zfp383	mRNA	chr7:29908516-29916813	WT	HM	OK	2.03215	3.85898	0.925214	0.0002	0.00556433	yes	3.34618	3.04119	5.18958	1.72934	1.7732	2.59391
Ccdc92b	mRNA	chr11:74619604-74641516	WT	HM	OK	3.24053	1.71685	-0.916463	0.00015	0.00441229	yes	1.92592	2.18171	1.04292	4.41175	3.02837	2.28146
Ugt3a2	mRNA	chr15:9335597-9370870	WT	HM	OK	4.71608	8.29177	0.814091	0.0001	0.00312817	yes	3.72747	11.4092	9.73864	3.31478	6.1451	4.68838
Dusp14	mRNA	chr11:84048044-84068357	WT	HM	OK	1.88546	4.18109	1.14896	0.00085	0.0173735	yes	5.99047	2.75224	3.80056	2.28249	2.12427	1.24962
Sypl2	mRNA	chr3:108212265-108226599	WT	HM	OK	0.541626	1.42379	1.39437	0.0005	0.0114972	yes	1.2404	1.47212	1.55884	0.439978	0.343536	0.841363
Sulf1	mRNA	chr1:12692429-12860372	WT	HM	OK	0.513713	1.20256	1.22707	0.0001	0.00312817	yes	0.714532	0.511304	2.38183	0.550938	0.60378	0.386421
Snai3	mRNA	chr8:122454205-122460692	WT	HM	OK	3.23521	1.29681	-1.3189	0.00085	0.0173735	yes	1.3765	1.57846	0.935464	3.9045	2.873	2.92814
Gramd1b	mRNA	chr9:40297906-40455764	WT	HM	OK	20.047	12.2937	-0.705465	5e-05	0.00170235	yes	15.1098	12.4934	9.27793	17.9685	22.4851	19.6873
Adcy4	mRNA	chr14:55769091-55784019	WT	HM	OK	2.76174	1.2283	-1.16892	0.00015	0.00441229	yes	1.33802	0.640095	1.70679	2.42386	3.39897	2.4624
Art4	mRNA	chr6:136848450-136857600	WT	HM	OK	4.30215	1.87151	-1.20085	5e-05	0.00170235	yes	2.53632	1.5295	1.54872	6.19232	4.19074	2.5234
Mrpl32	mRNA	chr13:14610300-14613037	WT	HM	OK	35.5896	56.5398	0.667811	0.00025	0.00666937	yes	53.8908	55.6283	60.1003	42.9073	35.1182	28.7434
Depdc7	mRNA	chr2:104721786-104742801	WT	HM	OK	39.3972	21.2971	-0.887432	5e-05	0.00170235	yes	24.4329	22.0482	17.4103	42.4259	38.4131	37.3525
Tmem140	mRNA	chr6:34863145-34878065	WT	HM	OK	9.37574	19.4236	1.0508	5e-05	0.00170235	yes	19.2909	21.1899	17.7899	9.84177	10.5911	7.69438
Igsf11	mRNA	chr16:38902344-39027157	WT	HM	OK	8.16256	12.5265	0.617886	5e-05	0.00170235	yes	10.992	10.8005	15.7869	7.51423	8.29616	8.67728
Tmem100	mRNA	chr11:90030347-90036505	WT	HM	OK	2.77978	0.962302	-1.53041	0.0001	0.00312817	yes	1.34988	0.228031	1.309	2.41707	3.19046	2.73182
Fam89a	mRNA	chr8:124740256-124751809	WT	HM	OK	16.5297	10.9119	-0.599156	0.00305	0.0476442	yes	11.6784	12.131	8.92638	15.868	19.9355	13.7856
Gpr157	mRNA	chr4:150087502-150105927	WT	HM	OK	3.49363	5.56653	0.672052	5e-05	0.00170235	yes	6.27197	5.17248	5.25514	3.68094	3.28981	3.51013
Ccdc160	mRNA	chrX:52791199-52799468	WT	HM	OK	13.5502	6.05277	-1.16265	5e-05	0.00170235	yes	6.05741	6.96307	5.13782	11.3811	13.4229	15.8467
Oit3	mRNA	chr10:59422959-59441779	WT	HM	OK	8.45126	1.64927	-2.35734	5e-05	0.00170235	yes	1.74094	1.72376	1.48311	7.76686	7.65776	9.92917
Tmem252	mRNA	chr19:24674007-24861842	WT	HM	OK	5.27312	1.55409	-1.76259	0.00045	0.0105844	yes	1.85127	1.29109	1.5199	5.39114	5.00321	5.42501
Tapbp	mRNA	chr17:33919477-33929290	WT	HM	OK	6.13175	9.83813	0.682086	0.0002	0.00556433	yes	8.05521	10.3888	11.0704	6.12009	7.66177	4.61339
Fam171a2	mRNA	chr11:102436980-102447663	WT	HM	OK	5.32438	1.92512	-1.46767	5e-05	0.00170235	yes	2.2722	1.58357	1.91959	5.16257	6.0886	4.72198
Gypc	mRNA	chr18:32528319-32560034	WT	HM	OK	22.8165	13.2943	-0.779273	5e-05	0.00170235	yes	12.5858	11.8308	15.4663	28.6277	22.7628	17.059
Prss23	mRNA	chr7:89507784-89517586	WT	HM	OK	3.7956	5.9812	0.656108	0.00095	0.0191633	yes	5.25516	6.62165	6.06679	4.0247	3.68318	3.67892
Rundc3b	mRNA	chr5:8490335-8622952	WT	HM	OK	3.80183	2.00841	-0.920644	5e-05	0.00170235	yes	2.37357	2.05484	1.59681	2.99149	3.36924	5.04477
Slc25a37	mRNA	chr14:69241850-69285103	WT	HM	OK	89.1638	38.0989	-1.22671	5e-05	0.00170235	yes	45.7208	39.8601	28.7157	114.334	87.0101	66.1478
Adra2b	mRNA	chr2:127363285-127367221	WT	HM	OK	5.69153	2.38983	-1.25191	5e-05	0.00170235	yes	2.6015	2.74406	1.82393	7.08217	6.31953	3.6729
Arrdc4	mRNA	chr7:68736993-68749238	WT	HM	OK	20.8365	11.8343	-0.816136	5e-05	0.00170235	yes	11.0021	11.8715	12.6294	17.9074	23.4841	21.1179
Chst10	mRNA	chr1:38863872-38898160	WT	HM	OK	2.5634	1.29705	-0.98282	0.00065	0.0141542	yes	1.54382	1.38955	0.957791	4.28212	2.29511	1.11297
Gypa	mRNA	chr8:80494044-80510785	WT	HM	OK	38.4847	16.1884	-1.24932	5e-05	0.00170235	yes	15.3737	17.0419	16.1497	54.81	29.9919	30.6522
Cyth4	mRNA	chr15:78597046-78622019	WT	HM	OK	4.04581	1.94626	-1.05572	0.0001	0.00312817	yes	1.44754	2.23981	2.15144	3.33576	5.10777	3.6939
Gimap6	mRNA	chr6:48701582-48708244	WT	HM	OK	5.41576	2.97121	-0.866112	0.00075	0.015965	yes	3.01697	2.20231	3.69436	6.53365	5.14523	4.56841
Steap3	mRNA	chr1:120226415-120271082	WT	HM	OK	16.8864	9.86844	-0.774964	5e-05	0.00170235	yes	8.1744	10.6963	10.7347	17.3743	21.8227	11.462
Sdhaf3	mRNA	chr6:6956017-7039220	WT	HM	OK	18.6753	9.41753	-0.987707	0.00215	0.0364997	yes	10.2119	11.4965	6.54423	19.8488	23.1116	13.0653
Ptpru	mRNA	chr4:131768456-131838278	WT	HM	OK	1.04091	0.459454	-1.17985	0.0006	0.0133243	yes	0.454373	0.290582	0.633408	1.00297	1.08554	1.03422
AW209491	mRNA	chr13:14630244-14638202	WT	HM	OK	12.3872	21.0729	0.766545	5e-05	0.00170235	yes	18.5417	22.4507	22.2263	13.5442	10.4261	13.1911
Pla2g7	mRNA	chr17:43568450-43612201	WT	HM	OK	1.23263	0.410874	-1.58497	0.00285	0.0450337	yes	0.223756	0.354298	0.654569	0.918745	0.918548	1.86059
Alox12b	mRNA	chr11:69157071-69169791	WT	HM	OK	1.0634	2.49687	1.23143	0.0007	0.015136	yes	1.77478	2.87014	2.84568	1.08734	1.28291	0.819955
Rnf208	mRNA	chr2:25242928-25244261	WT	HM	OK	14.6331	25.3098	0.790465	5e-05	0.00170235	yes	25.0876	27.4244	23.4175	14.0429	12.8322	17.0241
Hmbs	mRNA	chr9:44336347-44344228	WT	HM	OK	132.384	80.974	-0.709197	5e-05	0.00170235	yes	84.3696	91.5345	67.0178	171.394	126.363	99.3941
Il17rd	mRNA	chr14:27039000-27107286	WT	HM	OK	2.60352	1.72641	-0.592691	0.00115	0.0223209	yes	1.5445	1.9701	1.66462	2.23221	2.98283	2.59552
Coro2b	mRNA	chr9:62419491-62537044	WT	HM	OK	3.80612	2.18411	-0.801276	0.0008	0.0167402	yes	1.85908	1.54003	3.15322	3.32428	4.18891	3.90516
Cbfa2t3	mRNA	chr8:122625135-122699109	WT	HM	OK	2.15158	1.42669	-0.592721	0.00295	0.0463169	yes	1.57328	1.2196	1.4872	2.47913	2.00008	1.97552
Blvrb	mRNA	chr7:27447977-27465981	WT	HM	OK	90.4059	40.9972	-1.14089	5e-05	0.00170235	yes	47.4922	48.5598	26.9397	134.721	90.9035	45.5932
Tle6	mRNA	chr10:81590904-81600900	WT	HM	OK	16.458	7.72112	-1.09191	5e-05	0.00170235	yes	11.1923	6.53272	5.43834	18.8768	15.8167	14.6806
Cpox	mRNA	chr16:58670207-58680389	WT	HM	OK	102.773	62.7724	-0.711256	5e-05	0.00170235	yes	69.8916	58.9998	59.4257	120.106	89.5765	98.6357
Prss35	mRNA	chr9:86743632-86757506	WT	HM	OK	3.68649	6.5671	0.833009	5e-05	0.00170235	yes	4.47542	3.50818	11.7177	3.57642	3.66786	3.8152
Slc43a1	mRNA	chr2:84839407-84863586	WT	HM	OK	13.0526	7.05374	-0.887875	5e-05	0.00170235	yes	7.18364	7.35073	6.62684	16.526	15.2813	7.35041
Rfx7	mRNA	chr9:72532239-72622949	WT	HM	OK	3.53099	5.65758	0.680115	5e-05	0.00170235	yes	3.23339	3.41472	10.3246	3.19423	3.56298	3.83574
Fam167b	mRNA	chr4:129576814-129578580	WT	HM	OK	5.35845	1.57067	-1.77044	0.00035	0.00871465	yes	1.15049	1.37624	2.18528	6.80847	4.39116	4.87571
Xk	mRNA	chrX:9272783-9313245	WT	HM	OK	4.7748	2.32064	-1.04092	5e-05	0.00170235	yes	2.76657	2.08716	2.10818	6.13687	4.16048	4.02706
3632451O06Rik	mRNA	chr14:49682018-49783367	WT	HM	OK	5.60431	8.53814	0.607383	0.00085	0.0173735	yes	5.87003	9.17034	10.574	5.66879	6.13698	5.00718
Alas2	mRNA	chrX:150547384-150570622	WT	HM	OK	129.873	47.2049	-1.46009	5e-05	0.00170235	yes	50.874	52.6462	38.0947	170.443	128.012	91.1633
Arap3	mRNA	chr18:37972622-37998969	WT	HM	OK	6.60284	4.27433	-0.627389	5e-05	0.00170235	yes	4.22354	2.6999	5.89955	6.33174	7.82383	5.65296
Chrnb1	mRNA	chr11:69784035-69795937	WT	HM	OK	4.34229	7.49419	0.787316	0.00065	0.0141542	yes	7.244	7.47122	7.76735	3.94847	4.11481	4.96359
Hs3st1	mRNA	chr5:39613934-39644631	WT	HM	OK	1.97618	7.98939	2.01537	5e-05	0.00170235	yes	11.4478	1.38444	11.1359	1.72591	2.35215	1.85048
Pnpo	mRNA	chr11:96937815-96944019	WT	HM	OK	77.8947	48.7448	-0.676276	5e-05	0.00170235	yes	57.5534	50.292	38.3891	95.757	78.6735	59.2535
She	mRNA	chr3:89831369-89858846	WT	HM	OK	3.05254	1.33917	-1.18867	5e-05	0.00170235	yes	1.20811	0.847997	1.96141	2.85762	3.14285	3.15716
Tarsl2	mRNA	chr7:65644897-65692093	WT	HM	OK	3.40787	2.12962	-0.678273	0.00305	0.0476442	yes	1.99689	2.00144	2.39054	4.22454	3.11434	2.88473
Baz1a	mRNA	chr12:54892988-54986336	WT	HM	OK	4.08753	2.65143	-0.624457	0.00035	0.00871465	yes	2.96332	2.6673	2.32368	5.20294	3.67314	3.38649
Rfesd	mRNA	chr13:76001534-76018712	WT	HM	OK	7.79919	4.56958	-0.771263	0.0002	0.00556433	yes	4.66722	4.10181	4.93971	9.02935	6.24318	8.12505
Nudt4	mRNA	chr10:95547006-95564167	WT	HM	OK	112.222	58.1384	-0.948789	5e-05	0.00170235	yes	65.3869	53.5258	55.5024	142.058	101.829	92.7778
Tspan32	mRNA	chr7:143005045-143019485	WT	HM	OK	7.64096	4.17468	-0.872086	0.00065	0.0141542	yes	4.74053	3.89546	3.88806	10.8821	5.78022	6.26055
Ube2l6	mRNA	chr2:84798827-84810003	WT	HM	OK	35.4656	17.2404	-1.04063	5e-05	0.00170235	yes	22.6475	17.7527	11.321	48.283	35.0921	23.0219
Uroc1	mRNA	chr6:90333288-90364548	WT	HM	OK	12.8164	6.3981	-1.00228	5e-05	0.00170235	yes	6.24513	8.70598	4.24319	11.9093	13.4229	13.1171
Prkg2	mRNA	chr5:98929772-99037079	WT	HM	OK	1.30552	2.91246	1.15762	5e-05	0.00170235	yes	2.31618	3.09336	3.32784	1.15966	1.08817	1.66871
Cdhr5	mRNA	chr7:141269084-141276786	WT	HM	OK	14.2737	21.5047	0.591298	0.00025	0.00666937	yes	12.9489	26.8404	24.7249	13.0732	14.5527	15.1951
Tubal3	mRNA	chr13:3924694-3935277	WT	HM	OK	5.52179	3.63918	-0.601524	0.0025	0.0408113	yes	3.79871	4.27069	2.84813	4.79584	4.9514	6.81812
Col9a2	mRNA	chr4:121039565-121055325	WT	HM	OK	34.025	55.8539	0.715061	5e-05	0.00170235	yes	29.2116	81.877	56.473	33.0597	41.6604	27.355
Fam210b	mRNA	chr2:172345576-172355749	WT	HM	OK	23.1565	11.1037	-1.06038	5e-05	0.00170235	yes	14.155	10.9764	8.17966	23.8205	24.0162	21.6326
Vwa5a	mRNA	chr9:38718267-38743337	WT	HM	OK	3.3129	5.32986	0.686005	0.00025	0.00666937	yes	4.1011	5.96252	5.92597	2.60613	3.14719	4.18538
Cracr2b	mRNA	chr7:141461093-141466602	WT	HM	OK	5.0904	2.82517	-0.84944	0.00255	0.0412993	yes	2.83532	2.84893	2.79126	6.45348	4.43221	4.38551
Ehd3	mRNA	chr17:73804840-73832093	WT	HM	OK	11.9646	5.47794	-1.12707	5e-05	0.00170235	yes	5.60948	5.1119	5.71246	11.2307	13.8885	10.7745
Rhd	mRNA	chr4:134864535-134896172	WT	HM	OK	24.1124	9.93775	-1.27879	5e-05	0.00170235	yes	8.66539	13.5852	7.5627	33.089	24.7145	14.5338
Clec1a	mRNA	chr6:129426683-129452000	WT	HM	OK	0.952922	0.374639	-1.34686	0.0015	0.0278426	yes	0.229534	0.302311	0.592073	0.894965	0.910648	1.05315
Adgrg7	mRNA	chr16:56724608-56795858	WT	HM	OK	5.29772	2.44395	-1.11616	5e-05	0.00170235	yes	2.85348	2.25932	2.21904	5.51873	4.18594	6.18847
Cldn14	mRNA	chr16:93919030-94008837	WT	HM	OK	1.319	0	#NAME?	5e-05	0.00170235	yes	0	0	0	0.522373	2.07619	1.35843
Slc25a21	mRNA	chr12:56695470-57197472	WT	HM	OK	5.42763	3.2978	-0.718816	0.00125	0.0238857	yes	3.68118	3.21056	3.00167	7.48064	3.92222	4.88002
Gpm6b	mRNA	chrX:166238942-166389033	WT	HM	OK	5.47349	3.64582	-0.586215	0.0028	0.0444144	yes	3.26833	2.65014	5.01901	4.95276	5.38162	6.08608
Trim10	mRNA	chr17:36869573-36877833	WT	HM	OK	16.2946	6.45767	-1.33531	5e-05	0.00170235	yes	7.95906	7.52607	3.88788	22.4843	16.94	9.45951
Pnp	mRNA	chr14:50944302-50953412	WT	HM	OK	35.7987	23.022	-0.636893	5e-05	0.00170235	yes	20.26	33.0083	15.7977	30.6522	44.0098	32.734
Chic1	mRNA	chrX:103356475-103396118	WT	HM	OK	0.630556	1.0997	0.802418	0.0017	0.0308125	yes	0.995831	0.900021	1.40326	0.652156	0.60272	0.636794
Rffl	mRNA	chr11:82781108-82871210	WT	HM	OK	23.5142	14.4959	-0.697884	0.0003	0.00765528	yes	15.3041	15.3655	12.8182	24.2166	23.7869	22.539
Fam78b	mRNA	chr1:167001416-167091302	WT	HM	OK	2.93832	1.67421	-0.811506	0.00025	0.00666937	yes	1.71401	1.79016	1.51847	3.05838	2.59284	3.16373
Mfap3l	mRNA	chr8:60632824-60676731	WT	HM	OK	3.66741	1.73848	-1.07694	5e-05	0.00170235	yes	2.45271	1.02434	1.73837	3.96288	2.77311	4.26622
1700011H14Rik	mRNA	chr14:49226358-49245428	WT	HM	OK	6.90479	11.7117	0.762278	0.0013	0.0247261	yes	9.21947	17.7343	8.18126	5.41315	8.7798	6.52141
Susd2	mRNA	chr10:75636618-75644008	WT	HM	OK	14.0985	22.5326	0.676473	5e-05	0.00170235	yes	18.8709	25.1015	23.6254	12.5218	16.2706	13.5031
Slc36a2	mRNA	chr11:55158467-55185077	WT	HM	OK	1.93741	0.41684	-2.21656	5e-05	0.00170235	yes	0.401655	0.511859	0.337004	0.687078	3.24634	1.87881
Plekhd1	mRNA	chr12:80692600-80724216	WT	HM	OK	15.845	10.3197	-0.618628	5e-05	0.00170235	yes	13.6937	11.8789	5.38639	13.819	19.7224	13.9934
Cmtr2	mRNA	chr8:110217959-110224489	WT	HM	OK	4.98741	3.26342	-0.611906	0.00245	0.0402081	yes	3.00291	3.51558	3.27176	5.08353	5.14744	4.73125
Trpc5os	mRNA	chrX:144377326-144688180	WT	HM	OK	2.83212	4.93948	0.802478	0.0019	0.0335014	yes	5.45495	0.573603	8.78989	3.0284	2.9806	2.48735
Slc9a9	mRNA	chr9:94669891-95230452	WT	HM	OK	1.58972	0.787922	-1.01265	0.00095	0.0191633	yes	0.667763	0.597362	1.09864	1.40031	1.69416	1.67469
AU021092	mRNA	chr16:5211818-5222299	WT	HM	OK	2.74212	0.65506	-2.06559	0.00015	0.00441229	yes	1.01565	0.5178	0.431731	3.23575	2.91004	2.08056
Lbh	mRNA	chr17:72918304-72941946	WT	HM	OK	3.29488	1.8114	-0.863118	0.00105	0.0208059	yes	1.56937	1.63311	2.23173	3.7515	3.16187	2.97127
Mab21l3	mRNA	chr3:101813075-101836223	WT	HM	OK	1.51699	3.84933	1.3434	5e-05	0.00170235	yes	3.97712	4.45745	3.11343	0.751201	2.31222	1.48755
Rps6kl1	mRNA	chr12:85135595-85151264	WT	HM	OK	2.19527	3.94438	0.845405	0.0008	0.0167402	yes	3.60047	4.94431	3.28837	2.50783	2.3773	1.70067
Aass	mRNA	chr6:23072172-23132986	WT	HM	OK	68.7779	41.2833	-0.736389	5e-05	0.00170235	yes	51.4025	39.351	33.0964	70.4068	57.7329	78.1941
Gimap4	mRNA	chr6:48684577-48692062	WT	HM	OK	13.5169	5.60409	-1.27022	5e-05	0.00170235	yes	7.05639	3.73689	6.01898	15.1295	14.122	11.2993
Grap	mRNA	chr11:61653320-61672777	WT	HM	OK	7.99909	2.91165	-1.458	5e-05	0.00170235	yes	2.94668	2.34866	3.43962	8.21243	7.99967	7.78517
Mrap	mRNA	chr16:90738323-90749776	WT	HM	OK	8.09869	4.28998	-0.916717	0.00295	0.0463169	yes	4.62619	3.83379	4.40997	11.8839	8.71465	3.69753
Josd2	mRNA	chr7:44467979-44471658	WT	HM	OK	54.4009	30.2239	-0.847938	5e-05	0.00170235	yes	31.4305	36.2704	22.9709	76.9569	54.6357	31.61
Arhgdig	mRNA	chr17:26199182-26201350	WT	HM	OK	3.91216	1.07532	-1.8632	0.00025	0.00666937	yes	1.17955	0.805772	1.24064	3.61927	5.85401	2.26321
Slc43a3	mRNA	chr2:84936645-84958509	WT	HM	OK	27.5283	15.9025	-0.791665	5e-05	0.00170235	yes	15.6241	14.4483	17.6349	32.0521	27.0995	23.4332
Rhag	mRNA	chr17:40811148-40840754	WT	HM	OK	19.3994	6.61744	-1.55167	5e-05	0.00170235	yes	9.0099	5.3107	5.53172	25.9283	17.3414	14.9285
C1qb	mRNA	chr4:136880144-136886177	WT	HM	OK	12.3975	6.55222	-0.919993	0.00035	0.00871465	yes	3.1654	10.0374	6.45389	11.1769	16.7955	9.22017
Fhdc1	mRNA	chr3:84442195-84480439	WT	HM	OK	5.90145	3.74269	-0.656996	5e-05	0.00170235	yes	4.20436	4.68117	2.34253	5.51594	5.88872	6.2997
Calcrl	mRNA	chr2:84330626-84425266	WT	HM	OK	9.32898	2.38224	-1.9694	5e-05	0.00170235	yes	2.62193	0.849851	3.67495	9.24327	7.88185	10.8618
Crabp2	mRNA	chr3:87948692-87953372	WT	HM	OK	17.1456	31.5187	0.878371	5e-05	0.00170235	yes	29.4736	31.8587	33.2237	17.3985	14.4546	19.5836
Slc30a2	mRNA	chr4:134343045-134354484	WT	HM	OK	4.19699	8.38981	0.999282	5e-05	0.00170235	yes	7.12	10.1254	7.92407	4.0279	4.568	3.99508
Hemgn	mRNA	chr4:46393988-46404183	WT	HM	OK	38.6929	13.3649	-1.53362	5e-05	0.00170235	yes	15.5308	15.6994	8.86455	51.5475	40.3741	24.157
Slc34a3	mRNA	chr2:25228896-25234234	WT	HM	OK	5.9649	9.70679	0.702495	0.00085	0.0173735	yes	9.02835	11.0855	9.0065	6.8947	5.43742	5.56259
Dpyd	mRNA	chr3:118562177-119432918	WT	HM	OK	0.864896	1.76545	1.02944	0.0002	0.00556433	yes	0.829203	1.9803	2.48684	0.545349	0.988846	1.06049
Spsb4	mRNA	chr9:96943481-97018355	WT	HM	OK	11.1496	6.55305	-0.766753	5e-05	0.00170235	yes	7.80565	7.08106	4.77243	10.4394	12.7259	10.2835
Slc13a3	mRNA	chr2:165405294-165473197	WT	HM	OK	36.7632	23.5508	-0.642486	5e-05	0.00170235	yes	26.7167	23.0534	20.8823	33.8849	37.7158	38.6889
Nmnat3	mRNA	chr9:98296582-98411428	WT	HM	OK	3.5006	1.29787	-1.43146	5e-05	0.00170235	yes	1.1946	1.1305	1.56851	4.68776	3.43009	2.38396
Gpr153	mRNA	chr4:152274361-152285337	WT	HM	OK	7.82769	12.2162	0.642136	5e-05	0.00170235	yes	9.20887	14.2252	13.2145	7.49889	9.17469	6.80951
Avpi1	mRNA	chr19:42123274-42128993	WT	HM	OK	60.2439	35.4872	-0.763517	5e-05	0.00170235	yes	43.031	39.0217	24.409	74.717	51.6436	54.3712
Itih4	mRNA	chr14:30886475-30901986	WT	HM	OK	1.83055	3.42206	0.902585	0.00055	0.01237	yes	2.12126	4.0839	4.06101	1.29372	2.15808	2.03985
Lyl1	mRNA	chr8:84701456-84800338	WT	HM	OK	13.3917	6.16187	-1.1199	5e-05	0.00170235	yes	5.55074	5.86578	7.06908	16.8993	14.4397	8.83614
Skil	mRNA	chr3:31095057-31122923	WT	HM	OK	9.27667	4.62436	-1.00435	5e-05	0.00170235	yes	5.33749	3.83138	4.70422	8.82714	8.22491	10.778
Anxa8	mRNA	chr14:34051129-34102754	WT	HM	OK	1.94552	3.65601	0.910115	0.00205	0.0352388	yes	2.63376	4.9309	3.40336	1.79892	2.45448	1.58315
Alad	mRNA	chr4:62505983-62520063	WT	HM	OK	23.5306	14.3927	-0.709198	5e-05	0.00170235	yes	16.2605	12.5503	14.3673	31.7379	23.3918	15.4621
Nbeal2	mRNA	chr9:110624788-110654161	WT	HM	OK	4.06157	2.23955	-0.858826	5e-05	0.00170235	yes	2.82979	2.05057	1.8383	3.85784	4.31749	4.00938
Hbb-y	mRNA	chr7:103851753-103853207	WT	HM	OK	30999.7	11903.3	-1.3809	5e-05	0.00170235	yes	13135.9	14006.7	8567.15	45007.4	30148.1	17843.7
Grrp1	mRNA	chr4:134251109-134254106	WT	HM	OK	5.85672	2.09765	-1.48132	0.0004	0.00955426	yes	1.67156	0.751544	3.86985	7.34188	6.19579	4.0325
Cd59a	mRNA	chr2:104095800-104115410	WT	HM	OK	40.3615	22.1012	-0.868857	5e-05	0.00170235	yes	30.3227	18.186	17.7948	44.8503	35.3475	40.8866
Hba-x	mRNA	chr11:32276599-32278115	WT	HM	OK	23831.2	8960.57	-1.41119	5e-05	0.00170235	yes	9824.51	10434.6	6622.57	33141.5	24067.6	14284.4
Klhl6	mRNA	chr16:19946491-19983049	WT	HM	OK	4.66312	2.3881	-0.965434	0.0001	0.00312817	yes	2.14539	1.89888	3.12002	4.61658	4.90263	4.47013
Acer2	mRNA	chr4:86874413-86932490	WT	HM	OK	8.79933	2.35129	-1.90394	5e-05	0.00170235	yes	2.02075	1.49076	3.54236	8.52228	7.46921	10.4065
Acy3	mRNA	chr19:3986569-3990005	WT	HM	OK	8.64585	4.1918	-1.04444	0.00015	0.00441229	yes	4.56334	4.28248	3.72959	11.2279	7.37807	7.33156
Slc38a5	mRNA	chrX:8271380-8280176	WT	HM	OK	9.43352	3.08137	-1.61423	5e-05	0.00170235	yes	2.93117	3.61843	2.6945	12.8296	9.22367	6.2473
Robo4	mRNA	chr9:37401896-37414023	WT	HM	OK	4.24625	1.74319	-1.28446	5e-05	0.00170235	yes	1.75888	1.54378	1.92689	4.89703	4.19286	3.64887
Slc27a3	mRNA	chr3:90385232-90389938	WT	HM	OK	60.4323	90.9341	0.589501	5e-05	0.00170235	yes	70.2114	101.561	101.029	64.5964	63.6048	53.0958
Gja4	mRNA	chr4:127311419-127314039	WT	HM	OK	10.081	3.87672	-1.37873	5e-05	0.00170235	yes	4.3001	2.74359	4.58648	12.091	9.93837	8.21367
Nfkbie	mRNA	chr17:45555699-45563168	WT	HM	OK	0.834938	2.58567	1.6308	5e-05	0.00170235	yes	2.86035	1.9227	2.97395	0.997777	0.688068	0.81897
Ttpa	mRNA	chr4:20008242-20030822	WT	HM	OK	0.987392	0.373261	-1.40344	0.00205	0.0352388	yes	0.352202	0.160799	0.606781	0.753114	1.2076	1.00146
Epb42	mRNA	chr2:121017890-121036877	WT	HM	OK	9.852	3.32397	-1.56751	5e-05	0.00170235	yes	4.04951	3.54378	2.37861	12.9529	10.0944	6.50876
Islr2	mRNA	chr9:58196296-58208808	WT	HM	OK	0.265055	1.25085	2.23855	5e-05	0.00170235	yes	1.46245	0.456031	1.83408	0.145092	0.306811	0.34326
Car12	mRNA	chr9:66713685-66766845	WT	HM	OK	0.828146	1.90074	1.19861	0.0002	0.00556433	yes	1.31584	1.92448	2.46191	0.600763	0.811007	1.07267
Urod	mRNA	chr4:116989964-116994413	WT	HM	OK	89.5105	58.3207	-0.618048	5e-05	0.00170235	yes	63.3765	63.8076	47.778	119.087	88.3738	61.0701
Col13a1	mRNA	chr10:61838233-61979108	WT	HM	OK	1.97894	0.47913	-2.04624	5e-05	0.00170235	yes	0.361135	0.312013	0.76424	1.60926	2.18194	2.14562
Stra6l	mRNA	chr4:45848815-45887010	WT	HM	OK	3.14881	1.83983	-0.775238	0.0019	0.0335014	yes	2.07699	1.60531	1.83718	2.59096	3.18614	3.66933
Clps	mRNA	chr17:28558209-28560766	WT	HM	OK	6.83184	18.9705	1.47341	0.0005	0.0114972	yes	21.8073	17.6522	17.4521	10.9025	6.44198	3.15102
Saa4	mRNA	chr7:46727998-46732543	WT	HM	OK	7.4152	4.8227	-0.620643	0.002	0.0346208	yes	5.25559	4.6811	4.53142	6.13405	7.903	8.20855
Gmpr	mRNA	chr13:45507443-45546386	WT	HM	OK	52.8419	27.6922	-0.932203	5e-05	0.00170235	yes	28.842	31.3316	22.9029	73.9086	52.5093	32.1077
Bcat1	mRNA	chr6:144993834-145076157	WT	HM	OK	1.52535	2.30022	0.59263	0.00235	0.0390347	yes	1.87179	2.26699	2.76189	1.43797	1.53273	1.60536
Rasip1	mRNA	chr7:45627536-45639092	WT	HM	OK	12.5796	7.89123	-0.672766	0.00025	0.00666937	yes	6.94106	6.5363	10.1963	12.4737	15.4325	9.83272
Slc5a4b	mRNA	chr10:76058620-76111018	WT	HM	OK	3.17397	5.74646	0.856386	0.0008	0.0167402	yes	3.72562	6.95983	6.55392	3.32172	3.16465	3.03553
Gatm	mRNA	chr2:122594472-122611277	WT	HM	OK	1.97643	0.63812	-1.63099	0.0002	0.00556433	yes	0.567197	0.638387	0.708777	2.24873	1.38164	2.29891
Slc13a4	mRNA	chr6:35267952-35308126	WT	HM	OK	89.079	50.7881	-0.810596	5e-05	0.00170235	yes	72.8083	44.3428	35.213	89.0539	81.4156	96.7675
Zim1	mRNA	chr7:6675442-6696432	WT	HM	OK	2.22661	3.60498	0.695138	0.0019	0.0335014	yes	2.01266	1.86046	6.9418	2.04422	2.31468	2.32095
Hdc	mRNA	chr2:126593659-126618678	WT	HM	OK	8.01058	2.91055	-1.46061	5e-05	0.00170235	yes	3.58464	2.97889	2.16813	6.83605	8.25692	8.93875
Apold1	mRNA	chr6:134982000-134986836	WT	HM	OK	0.737485	1.4688	0.993954	0.0032	0.0494236	yes	1.22841	1.61042	1.56757	0.534017	1.10144	0.577
Spry1	mRNA	chr3:37639946-37644599	WT	HM	OK	17.588	11.3203	-0.635683	5e-05	0.00170235	yes	12.3165	12.2855	9.35881	18.1995	20.2427	14.3218
Frzb	mRNA	chr2:80411969-80447396	WT	HM	OK	0.844686	1.87921	1.15364	0.0009	0.0182743	yes	1.61738	0.452649	3.5676	1.14852	0.865243	0.5203
Rasgrp2	mRNA	chr19:6400582-6415216	WT	HM	OK	11.3829	7.05188	-0.690784	0.00015	0.00441229	yes	6.65029	8.01005	6.4953	10.4801	11.9227	11.7459
Fermt3	mRNA	chr19:6996130-7019469	WT	HM	OK	11.2813	7.08641	-0.67081	0.00025	0.00666937	yes	6.83111	7.83389	6.59423	11.3187	13.2354	9.28995
Eepd1	mRNA	chr9:25481596-25604110	WT	HM	OK	6.22303	3.40507	-0.869932	5e-05	0.00170235	yes	3.94743	2.8801	3.38769	6.79099	6.69452	5.18359
Lamb3	mRNA	chr1:193301993-193343878	WT	HM	OK	0.302692	1.10006	1.86166	5e-05	0.00170235	yes	0.448068	0.466606	2.38552	0.218753	0.427598	0.261726
Plet1	mRNA	chr9:50488798-50505639	WT	HM	OK	11.8057	19.6717	0.736636	5e-05	0.00170235	yes	13.6545	23.6138	21.7469	8.6065	14.7834	12.0273
Plod2	mRNA	chr9:92538800-92608427	WT	HM	OK	35.9694	55.1518	0.616635	5e-05	0.00170235	yes	42.4446	44.6605	78.3501	38.0055	33.4993	36.4035
Fbp2	mRNA	chr13:62836884-62858370	WT	HM	OK	105.19	41.5575	-1.33982	5e-05	0.00170235	yes	55.229	46.9761	22.4675	97.5494	121.614	96.4082
Nup210	mRNA	chr6:91013066-91116826	WT	HM	OK	6.48898	3.61235	-0.845056	5e-05	0.00170235	yes	4.03229	3.44195	3.3628	6.49901	6.79462	6.17331
Tie1	mRNA	chr4:118471190-118489849	WT	HM	OK	16.5856	9.76919	-0.76362	5e-05	0.00170235	yes	6.62363	3.934	18.75	17.4342	18.8999	13.4228
Ifngr2	mRNA	chr16:91547093-91564007	WT	HM	OK	13.3996	20.9537	0.645016	5e-05	0.00170235	yes	17.3492	20.8564	24.6556	12.1338	13.8742	14.1909
Cemip	mRNA	chr7:83932856-84086505	WT	HM	OK	0.151963	1.46554	3.26964	5e-05	0.00170235	yes	1.82045	0.164602	2.41156	0.11883	0.207403	0.129657
Aspa	mRNA	chr11:73304987-73324637	WT	HM	OK	6.12187	9.72117	0.667158	0.0032	0.0494236	yes	8.88229	12.481	7.80021	5.20233	5.23288	7.93039
Sod3	mRNA	chr5:52363803-52369738	WT	HM	OK	70.365	105.639	0.586209	5e-05	0.00170235	yes	96.9243	123.07	96.9216	69.5323	79.7654	61.7972
Npr3	mRNA	chr15:11839895-11907390	WT	HM	OK	3.33701	1.42523	-1.22736	5e-05	0.00170235	yes	1.25119	0.914512	2.11	3.08973	2.74392	4.17737
Clic5	mRNA	chr17:44188571-44280168	WT	HM	OK	10.6312	16.5889	0.641915	5e-05	0.00170235	yes	16.5309	18.0563	15.1796	9.03719	10.3708	12.4856
Mylk3	mRNA	chr8:85324928-85381041	WT	HM	OK	4.62622	2.88636	-0.680582	0.00235	0.0390347	yes	3.19855	3.42806	2.03247	6.00214	3.67253	4.20398
Tdh	mRNA	chr14:63492346-63509092	WT	HM	OK	134.869	84.4	-0.676242	5e-05	0.00170235	yes	121.207	73.9572	58.0363	140.08	128.23	136.296
Sema3g	mRNA	chr14:31217872-31229511	WT	HM	OK	4.38065	1.5251	-1.52224	5e-05	0.00170235	yes	1.31695	0.994213	2.26413	4.08328	4.8465	4.21217
Wnt6	mRNA	chr1:74771891-74785319	WT	HM	OK	1.01832	2.89849	1.5091	0.0002	0.00556433	yes	1.47213	1.09369	6.12964	0.638055	0.95476	1.46215
Gpr55	mRNA	chr1:85939536-85961055	WT	HM	OK	2.47227	1.26527	-0.966389	0.00215	0.0364997	yes	1.76454	1.44821	0.583068	2.51909	2.44611	2.45161
Noct	mRNA	chr3:51224446-51251654	WT	HM	OK	9.11433	14.1798	0.63763	0.00015	0.00441229	yes	7.36787	5.29414	29.8774	9.9299	6.89277	10.5203
Tacstd2	mRNA	chr6:67534058-67535822	WT	HM	OK	0.991107	3.86667	1.96398	5e-05	0.00170235	yes	1.50306	0.749228	9.34773	0.211435	1.32942	1.43247
Tlr12	mRNA	chr4:128615445-128618619	WT	HM	OK	1.47512	0.57476	-1.3598	0.0005	0.0114972	yes	0.578021	0.434068	0.712191	1.58049	1.44434	1.40053
Rasgrp3	mRNA	chr17:75435904-75529053	WT	HM	OK	3.75095	2.11054	-0.829642	5e-05	0.00170235	yes	2.04522	1.29967	2.98673	3.81748	3.63258	3.80279
Elk3	mRNA	chr10:93247415-93311159	WT	HM	OK	7.19411	3.64883	-0.979384	5e-05	0.00170235	yes	2.91118	2.53837	5.49692	6.74313	7.24586	7.59335
Slc4a1	mRNA	chr11:102348819-102365281	WT	HM	OK	107.148	41.2659	-1.37659	5e-05	0.00170235	yes	45.0752	48.0478	30.6747	138.311	112.071	71.0625
Plvap	mRNA	chr8:71497752-71511769	WT	HM	OK	78.4862	24.3602	-1.68792	5e-05	0.00170235	yes	25.3846	19.1184	28.5775	77.2184	95.8262	62.4142
F13a1	mRNA	chr13:36867177-37050244	WT	HM	OK	2.01582	0.819674	-1.29824	5e-05	0.00170235	yes	0.411028	1.34511	0.702883	1.40961	3.16455	1.4733
Cyp26a1	mRNA	chr19:37697807-37701536	WT	HM	OK	0.837898	2.16492	1.36947	0.002	0.0346208	yes	2.24365	0.125275	4.12585	1.13931	0.958744	0.415636
Crmp1	mRNA	chr5:37242057-37292163	WT	HM	OK	1.02412	2.17344	1.08561	0.00055	0.01237	yes	1.78956	1.12403	3.60674	1.16871	1.10758	0.796057
Abcg4	mRNA	chr9:44273189-44288244	WT	HM	OK	2.95406	1.20929	-1.28854	5e-05	0.00170235	yes	1.41264	1.28651	0.928719	3.04391	3.67854	2.13973
Cyfip2	mRNA	chr11:46193848-46589232	WT	HM	OK	4.41742	2.32905	-0.923464	0.0026	0.0419437	yes	2.07203	2.93362	1.98149	2.64611	6.41631	4.18985
Rgs16	mRNA	chr1:153740352-153745468	WT	HM	OK	0.168341	0.946452	2.49114	0.0011	0.0215541	yes	0.953504	1.03478	0.851071	0.125297	0.308734	0.070992
Igfbp5	mRNA	chr1:72858064-72874865	WT	HM	OK	14.8005	22.3216	0.592794	5e-05	0.00170235	yes	17.5406	15.1019	34.3223	14.4925	16.0151	13.894
Slc16a3	mRNA	chr11:120948483-120959000	WT	HM	OK	23.1516	34.9866	0.595693	5e-05	0.00170235	yes	26.6106	30.7768	47.5723	17.2023	28.3355	23.9168
Stab2	mRNA	chr10:86841209-87007942	WT	HM	OK	8.19835	1.8688	-2.13322	5e-05	0.00170235	yes	1.93487	1.52115	2.15038	8.06435	7.64252	8.88818
Pcdh12	mRNA	chr18:38267091-38284401	WT	HM	OK	2.83122	1.35996	-1.05785	5e-05	0.00170235	yes	1.50859	1.09149	1.47981	2.65677	3.12735	2.70953
Pklr	mRNA	chr3:89136141-89146594	WT	HM	OK	84.4847	48.4161	-0.803203	5e-05	0.00170235	yes	57.4765	50.3876	37.3843	106.083	85.4842	61.8865
Ndrg1	mRNA	chr15:66929317-66969641	WT	HM	OK	12.326	21.317	0.790295	5e-05	0.00170235	yes	12.7584	26.8385	24.3539	7.15771	16.0495	13.7709
Igfbp1	mRNA	chr11:7197786-7202546	WT	HM	OK	58.7555	88.4813	0.59065	5e-05	0.00170235	yes	54.6255	83.9974	126.821	47.8444	66.3325	62.0896
Dapk2	mRNA	chr9:66158225-66272242	WT	HM	OK	6.06732	2.69774	-1.16931	5e-05	0.00170235	yes	2.51821	2.52323	3.05177	7.265	7.08791	3.84906
Gys2	mRNA	chr6:142422612-142473109	WT	HM	OK	2.24028	4.6124	1.04184	0.0001	0.00312817	yes	3.0587	6.4435	4.33499	2.13505	3.06065	1.52514
Ptp4a3	mRNA	chr15:73723144-73758766	WT	HM	OK	28.7345	12.7408	-1.17332	5e-05	0.00170235	yes	14.8318	13.2243	10.1664	33.9125	31.0565	21.2345
Nfkb2	mRNA	chr19:46304736-46327156	WT	HM	OK	6.72492	12.2606	0.866437	5e-05	0.00170235	yes	11.6332	12.6951	12.4535	6.83064	7.06534	6.2788
Rbp2	mRNA	chr9:98490536-98509771	WT	HM	OK	59.8465	93.057	0.636848	0.00015	0.00441229	yes	47.4607	151.582	80.1284	49.5575	61.6854	68.2965
Gcnt1	mRNA	chr19:17326140-17372844	WT	HM	OK	5.57559	3.39988	-0.713641	5e-05	0.00170235	yes	3.63284	3.26215	3.30464	6.14224	5.04633	5.53819
Klf12	mRNA	chr14:99870639-100149796	WT	HM	OK	0.929197	0.486829	-0.932571	0.0024	0.0395984	yes	0.638127	0.474219	0.348141	0.87765	1.0157	0.894246
Stc2	mRNA	chr11:31359440-31370061	WT	HM	OK	1.2281	2.61732	1.09166	0.0018	0.0321988	yes	3.20538	1.95387	2.69272	1.32301	1.38957	0.97173
Tac2	mRNA	chr10:127724477-127731768	WT	HM	OK	1.46252	5.63799	1.94672	0.00145	0.0272013	yes	1.58421	0.661733	14.668	1.11629	1.59013	1.68115
Apoc1	mRNA	chr7:19689479-19692659	WT	HM	OK	307.634	194.907	-0.658425	5e-05	0.00170235	yes	217.471	229.324	137.927	238.877	379.399	304.625
Spsb1	mRNA	chr4:149896283-149955006	WT	HM	OK	1.15834	2.85165	1.29974	5e-05	0.00170235	yes	2.81658	2.21619	3.52218	1.22992	1.20605	1.03906
Cd109	mRNA	chr9:78615545-78716260	WT	HM	OK	1.31721	0.565808	-1.2191	0.0001	0.00312817	yes	0.569295	0.22373	0.904399	1.16267	1.3343	1.45465
Entpd1	mRNA	chr19:40612365-40741602	WT	HM	OK	2.69011	1.53848	-0.806163	0.00085	0.0173735	yes	1.00547	1.12797	2.48198	1.90604	2.92148	3.24281
Rhod	mRNA	chr19:4423471-4477143	WT	HM	OK	5.70024	8.55541	0.585814	0.00055	0.01237	yes	8.72583	7.83809	9.10231	5.94423	4.53705	6.61944
Neurl3	mRNA	chr1:36264601-36273425	WT	HM	OK	1.59262	2.85618	0.842689	0.00275	0.0439038	yes	3.12361	2.64826	2.79668	1.64154	1.9105	1.22581
Tnfaip3	mRNA	chr10:19000909-19015410	WT	HM	OK	2.82251	5.22456	0.888331	5e-05	0.00170235	yes	4.88075	5.83213	4.9608	2.19493	3.4748	2.79781
Pde2a	mRNA	chr7:101421690-101512829	WT	HM	OK	4.29218	2.3632	-0.860971	0.0001	0.00312817	yes	2.09715	1.77355	3.21888	4.46508	4.4889	3.92255
Nfe2	mRNA	chr15:103248211-103258403	WT	HM	OK	17.5188	8.12953	-1.10766	5e-05	0.00170235	yes	8.40376	10.5586	5.42625	23.2477	17.9166	11.3921
Hk1	mRNA	chr10:62268854-62379908	WT	HM	OK	11.4066	7.31064	-0.641797	5e-05	0.00170235	yes	6.81294	6.9954	8.12359	12.9611	13.3603	7.89836
Ppp1r16b	mRNA	chr2:158666732-158766334	WT	HM	OK	1.83235	0.855559	-1.09876	5e-05	0.00170235	yes	0.683825	0.819957	1.0629	1.84361	1.82175	1.83171
Lpar3	mRNA	chr3:146220960-146286214	WT	HM	OK	4.42977	8.03801	0.859606	5e-05	0.00170235	yes	6.99167	7.35414	9.76821	4.35364	4.07877	4.8569
Rab27a	mRNA	chr9:73044809-73097614	WT	HM	OK	2.26264	1.015	-1.15653	0.0002	0.00556433	yes	0.908279	0.87892	1.2578	2.6741	2.49604	1.61777
C3	mRNA	chr17:57203966-57228136	WT	HM	OK	1.94145	4.42757	1.18938	5e-05	0.00170235	yes	2.69226	5.21944	5.37101	0.920644	2.71901	2.18471
Mafb	mRNA	chr2:160363676-160367065	WT	HM	OK	6.43745	10.0391	0.641065	0.0002	0.00556433	yes	8.78553	12.3998	8.93192	5.45482	6.68436	7.17316
Igfbp3	mRNA	chr11:7206090-7213923	WT	HM	OK	21.0342	35.8264	0.768287	5e-05	0.00170235	yes	25.331	34.3515	47.7965	23.4149	19.8293	19.8583
Csf2rb2	mRNA	chr15:78282507-78305721	WT	HM	OK	2.75535	0.80557	-1.77416	5e-05	0.00170235	yes	0.918582	0.58735	0.910779	3.01789	2.04199	3.20618
F2rl3	mRNA	chr8:72761879-72763885	WT	HM	OK	6.01951	3.44349	-0.805777	0.00275	0.0439038	yes	3.98847	3.29594	3.04604	5.48468	6.52626	6.04759
Grap2	mRNA	chr15:80572596-80652854	WT	HM	OK	3.08732	1.44695	-1.09334	5e-05	0.00170235	yes	1.39512	1.75843	1.1873	3.80258	3.12993	2.32946
Ubash3b	mRNA	chr9:41013640-41157494	WT	HM	OK	19.0122	11.9481	-0.670144	5e-05	0.00170235	yes	13.0531	12.7691	10.0222	22.0693	17.7542	17.2133
Hba-a1	mRNA	chr11:32296488-32297310	WT	HM	OK	8221.45	1872.34	-2.13455	5e-05	0.00170235	yes	2115.45	2055.87	1445.69	11631.4	9810.33	3222.68
Abca1	mRNA	chr4:53030788-53159895	WT	HM	OK	10.1072	5.1326	-0.977627	5e-05	0.00170235	yes	6.70926	5.18776	3.50077	9.08471	11.771	9.46601
Gja5	mRNA	chr3:97032401-97053634	WT	HM	OK	15.9713	3.44723	-2.21198	5e-05	0.00170235	yes	4.64494	1.47831	4.21844	17.1004	18.1452	12.6683
Flt4	mRNA	chr11:49609678-49652739	WT	HM	OK	4.07493	2.60855	-0.643525	0.00045	0.0105844	yes	2.14231	1.95756	3.72578	3.60683	4.49486	4.12308
Gadd45a	mRNA	chr6:67035095-67080652	WT	HM	OK	24.8608	15.9792	-0.637681	0.0005	0.0114972	yes	17.2716	17.8436	12.8224	28.1856	22.23	24.167
Vwf	mRNA	chr6:125552947-125686679	WT	HM	OK	3.37741	1.92897	-0.808087	5e-05	0.00170235	yes	2.3041	1.02267	2.46014	3.58077	3.66765	2.8838
Relb	mRNA	chr7:19606221-19629438	WT	HM	OK	2.46675	7.80156	1.66115	5e-05	0.00170235	yes	6.95624	7.36042	9.08802	2.8256	2.56284	2.01181
Spon2	mRNA	chr5:33213517-33218238	WT	HM	OK	5.19558	16.1728	1.63821	5e-05	0.00170235	yes	13.8672	15.774	18.877	4.8355	6.39936	4.35187
Klf1	mRNA	chr8:84901927-84905295	WT	HM	OK	43.4552	13.8644	-1.64814	5e-05	0.00170235	yes	18.2394	14.8763	8.47763	66.4527	41.83	22.0829
Reln	mRNA	chr5:21884453-22344705	WT	HM	OK	1.47809	0.708553	-1.06078	5e-05	0.00170235	yes	0.904293	0.672796	0.548572	1.64048	1.78994	1.00385
Gpr182	mRNA	chr10:127749601-127751798	WT	HM	OK	26.0904	3.34707	-2.96255	5e-05	0.00170235	yes	3.61156	3.24452	3.18513	25.142	27.1598	25.9695
Clec14a	mRNA	chr12:58264719-58269258	WT	HM	OK	11.9573	2.72948	-2.13119	5e-05	0.00170235	yes	2.41263	1.11676	4.65905	11.6083	9.97468	14.2888
Plg	mRNA	chr17:12378608-12419384	WT	HM	OK	128.375	67.0642	-0.936754	5e-05	0.00170235	yes	73.1354	74.0259	54.0315	111.936	133.559	139.631
Erg	mRNA	chr16:95359168-95586593	WT	HM	OK	3.73449	1.60004	-1.2228	5e-05	0.00170235	yes	1.40883	1.06801	2.32327	3.58428	4.2134	3.40578
Prl3d1	mRNA	chr13:27094188-27100260	WT	HM	OK	3.79993	0.839822	-2.17782	0.0002	0.00556433	yes	0.587896	0.678777	1.25279	11.1044	0.155957	0.139445
Fabp5	mRNA	chr3:10012584-10016610	WT	HM	OK	148.493	77.6873	-0.934648	5e-05	0.00170235	yes	85.6553	80.3947	67.0119	126.252	187.686	131.542
Nppb	mRNA	chr4:147985787-147987205	WT	HM	OK	0	1.20104	inf	5e-05	0.00170235	yes	1.1616	1.70276	0.738765	0	0	0
Fabp3	mRNA	chr4:130308777-130315463	WT	HM	OK	19.6196	34.7773	0.825851	0.0004	0.00955426	yes	46.6408	36.4149	21.2762	16.5881	25.4825	16.7882
Hey2	mRNA	chr10:30832358-30842783	WT	HM	OK	1.29469	0.435916	-1.57048	0.0009	0.0182743	yes	0.502002	0.15976	0.645985	1.32229	1.5976	0.964165
Adamts5	mRNA	chr16:85858156-85901125	WT	HM	OK	1.62074	0.51963	-1.6411	5e-05	0.00170235	yes	0.428813	0.283214	0.846862	1.66393	1.40423	1.79407
Mrc1	mRNA	chr2:14229413-14332023	WT	HM	OK	11.1756	3.22583	-1.79261	5e-05	0.00170235	yes	2.08459	3.58477	4.00814	9.70635	11.0711	12.7495
Col12a1	mRNA	chr9:79598986-79718722	WT	HM	OK	2.49252	3.75923	0.592832	5e-05	0.00170235	yes	2.11956	4.31505	4.84306	2.35203	3.08282	2.04271
Uba7	mRNA	chr9:107975566-107984056	WT	HM	OK	6.90601	2.68318	-1.36391	5e-05	0.00170235	yes	2.74032	2.51928	2.78994	9.10753	6.92933	4.68118
Dio3	mRNA	chr12:110279229-110281097	WT	HM	OK	33.6459	17.1308	-0.973838	5e-05	0.00170235	yes	20.1734	17.7098	13.5091	30.2317	34.8089	35.897
Mmrn2	mRNA	chr14:34375503-34404286	WT	HM	OK	6.33125	2.4922	-1.34507	5e-05	0.00170235	yes	2.73836	1.29933	3.43891	7.26641	6.66973	5.0576
Ldb2	mRNA	chr5:44472132-44799746	WT	HM	OK	6.23683	2.59238	-1.26653	5e-05	0.00170235	yes	2.31706	1.59487	3.86523	5.88794	6.34507	6.47748
Car2	mRNA	chr3:14886425-14900770	WT	HM	OK	173.415	96.9365	-0.839119	5e-05	0.00170235	yes	97.6626	121.332	71.815	216.23	178.049	125.966
Akr1c13	mRNA	chr13:4191186-4205603	WT	HM	OK	8.94368	4.86062	-0.879728	0.00045	0.0105844	yes	5.23064	4.50074	4.85049	10.2907	7.12569	9.41461
Kit	mRNA	chr5:75574986-75656721	WT	HM	OK	2.49704	4.24631	0.765992	5e-05	0.00170235	yes	3.56074	2.57289	6.60529	2.22909	2.96957	2.29245
Tmem27	mRNA	chrX:164090186-164118859	WT	HM	OK	6.19273	2.87997	-1.10452	0.00075	0.015965	yes	4.95685	2.79988	0.883181	6.46302	5.97304	6.14212
Aqp8	mRNA	chr7:123462293-123468003	WT	HM	OK	19.9779	74.5444	1.8997	5e-05	0.00170235	yes	93.7391	74.4213	55.4727	17.987	27.2493	14.6973
Plaur	mRNA	chr7:24462482-24475968	WT	HM	OK	15.6653	24.0219	0.616778	0.0004	0.00955426	yes	26.5887	22.968	22.5091	18.6594	14.7676	13.5691
Itgb3	mRNA	chr11:104607999-104670471	WT	HM	OK	10.3806	6.67436	-0.637192	5e-05	0.00170235	yes	5.84658	6.23273	7.94378	9.58005	10.709	10.8528
Wnt4	mRNA	chr4:137277634-137299501	WT	HM	OK	1.9361	4.47734	1.20949	5e-05	0.00170235	yes	2.6152	3.8529	6.96394	1.70908	1.95563	2.14358
Vegfc	mRNA	chr8:54077531-54186454	WT	HM	OK	4.75115	1.91279	-1.31259	5e-05	0.00170235	yes	1.96402	0.932929	2.84143	4.77356	4.90995	4.56993
Icam1	mRNA	chr9:21015939-21028814	WT	HM	OK	33.1164	54.7957	0.726519	5e-05	0.00170235	yes	49.6407	57.2117	57.5347	33.7281	35.0881	30.533
Dock8	mRNA	chr19:24999528-25202432	WT	HM	OK	2.29977	1.4226	-0.692955	0.0006	0.0133243	yes	1.50925	1.36629	1.39227	2.04101	2.57679	2.2815
Snca	mRNA	chr6:60731572-60829855	WT	HM	OK	17.8735	7.30331	-1.2912	5e-05	0.00170235	yes	7.07856	7.34222	7.48914	27.0133	16.2579	10.3494
Wnk4	mRNA	chr11:101260566-101277409	WT	HM	OK	19.7593	11.5384	-0.776097	5e-05	0.00170235	yes	12.9579	12.5503	9.1068	21.5508	21.6094	16.1178
Tmem56	mRNA	chr3:121202009-121263316	WT	HM	OK	2.09157	1.22013	-0.777554	0.00075	0.015965	yes	1.31191	1.10144	1.24704	2.91698	1.5838	1.77394
Ssx2ip	mRNA	chr3:146404641-146440137	WT	HM	OK	23.5014	14.6574	-0.681117	5e-05	0.00170235	yes	14.5672	14.7012	14.7037	28.0826	23.5081	18.9134
Aqp1	mRNA	chr6:55336298-55348555	WT	HM	OK	6.26414	1.72378	-1.86154	5e-05	0.00170235	yes	1.84193	1.35088	1.97854	5.92384	7.92104	4.94753
Tgif1	mRNA	chr17:70844204-70853532	WT	HM	OK	12.5904	7.6468	-0.719391	0.0004	0.00955426	yes	7.50079	7.44234	7.99728	10.9115	12.9563	13.9033
Atp6v0a4	mRNA	chr6:38048482-38254009	WT	HM	OK	8.39699	13.9807	0.735489	0.0001	0.00312817	yes	9.73622	17.417	14.7887	7.287	8.85654	9.04742
Mgll	mRNA	chr6:88724411-88828360	WT	HM	OK	2.70091	4.32416	0.678974	0.001	0.0199111	yes	3.67205	5.21899	4.08145	2.56303	3.28746	2.25225
Spred2	mRNA	chr11:19924441-20022597	WT	HM	OK	7.93089	4.66884	-0.76442	0.0002	0.00556433	yes	5.24012	4.36595	4.40046	7.68216	8.55745	7.55307
Mmp28	mRNA	chr11:83437693-83463040	WT	HM	OK	1.47552	0.735344	-1.00473	0.0028	0.0444144	yes	0.566909	0.60584	1.03328	1.06731	1.77529	1.58397
Ephb3	mRNA	chr16:21204794-21223304	WT	HM	OK	3.37328	5.17443	0.617249	0.0011	0.0215541	yes	4.9741	3.55565	6.99355	3.36675	3.78014	2.97294
Klf2	mRNA	chr8:72319061-72321654	WT	HM	OK	10.9346	5.79198	-0.91677	5e-05	0.00170235	yes	5.99102	4.38535	6.99958	10.84	11.9857	9.97809
Alb	mRNA	chr5:90460869-90476602	WT	HM	OK	9.23404	2.95363	-1.64448	5e-05	0.00170235	yes	2.26219	3.8785	2.72019	4.26918	17.4451	5.98779
Adamts4	mRNA	chr1:171250128-171262267	WT	HM	OK	2.53709	1.2295	-1.0451	5e-05	0.00170235	yes	1.29698	0.851796	1.53972	2.09558	2.53485	2.98083
Ctse	mRNA	chr1:131638313-131675507	WT	HM	OK	3.8403	0.652694	-2.55674	5e-05	0.00170235	yes	0.0503436	0.151204	1.75653	2.24805	5.05209	4.22077
Gabrp	mRNA	chr11:33550780-33578957	WT	HM	OK	0.634508	2.5962	2.03269	5e-05	0.00170235	yes	0.440286	0.297674	7.05064	0.192911	0.597921	1.11269
Kcne3	mRNA	chr7:100176669-100184869	WT	HM	OK	0.721032	4.48901	2.63826	5e-05	0.00170235	yes	2.07446	7.92504	3.46752	0.934392	0.640457	0.588247
Nog	mRNA	chr11:89300637-89302559	WT	HM	OK	0.319942	2.35054	2.87711	0.0003	0.00765528	yes	3.87322	0.23306	2.94534	0.20702	0.375906	0.376901
Cebpa	mRNA	chr7:35119292-35121931	WT	HM	OK	43.1459	25.635	-0.75111	5e-05	0.00170235	yes	28.5562	29.8722	18.4766	37.8888	49.9301	41.6188
Etv5	mRNA	chr16:22381312-22439570	WT	HM	OK	25.8414	14.243	-0.859431	5e-05	0.00170235	yes	17.6798	13.7466	11.3026	26.1678	23.3448	28.0115
Samd14	mRNA	chr11:95009878-95026087	WT	HM	OK	15.2602	8.34147	-0.871397	5e-05	0.00170235	yes	8.92865	8.00335	8.09241	19.0828	16.172	10.5257
Ccl2	mRNA	chr11:82035576-82037452	WT	HM	OK	1.38569	12.4101	3.16284	5e-05	0.00170235	yes	11.4702	12.2832	13.477	1.32457	2.02172	0.810785
Plxnc1	mRNA	chr10:94790865-94944578	WT	HM	OK	1.04157	0.350858	-1.56981	5e-05	0.00170235	yes	0.273629	0.31812	0.460826	0.971258	1.0611	1.09237
Treml2	mRNA	chr17:48300037-48312534	WT	HM	OK	3.69341	1.65121	-1.16143	5e-05	0.00170235	yes	1.77507	1.49481	1.68374	4.69973	3.55123	2.82926
Abcb1a	mRNA	chr5:8660091-8748570	WT	HM	OK	6.1072	2.74891	-1.15165	5e-05	0.00170235	yes	2.82192	3.18907	2.23575	4.14166	7.14531	7.03462
Ifi204	mRNA	chr1:173747293-173766919	WT	HM	OK	1.94244	0.286468	-2.76142	5e-05	0.00170235	yes	0.281844	0.40844	0.16912	2.23895	3.51067	0.0776949
Cbln1	mRNA	chr8:87468852-87472592	WT	HM	OK	2.95631	4.98762	0.754555	0.00225	0.037781	yes	3.34116	3.2665	8.35521	3.42367	2.26805	3.1772
Icam4	mRNA	chr9:21029372-21030531	WT	HM	OK	14.0623	5.19629	-1.43627	5e-05	0.00170235	yes	6.64834	5.72654	3.21399	21.0313	12.9782	8.17721
Lama1	mRNA	chr17:67697264-67822645	WT	HM	OK	22.8258	45.1968	0.985555	5e-05	0.00170235	yes	47.9183	19.7605	67.9115	20.6788	28.0407	19.7579
Hspa1a	mRNA	chr17:34969358-34972156	WT	HM	OK	1.66854	5.34952	1.68082	5e-05	0.00170235	yes	5.01242	6.64257	4.39357	2.50795	1.44475	1.05293
Sptb	mRNA	chr12:76580487-76710547	WT	HM	OK	15.2911	5.32313	-1.52235	5e-05	0.00170235	yes	5.5759	5.80295	4.59055	18.3739	16.8362	10.6633
Prkar2b	mRNA	chr12:31958478-32061279	WT	HM	OK	14.4099	8.1392	-0.8241	5e-05	0.00170235	yes	8.18222	6.78229	9.45309	17.4336	11.9613	13.8348
Psma2	mRNA	chr13:14613241-14625673	WT	HM	OK	228.928	397.713	0.79683	5e-05	0.00170235	yes	335.405	441.203	416.53	250.643	203.069	233.073
H2-D1	mRNA	chr17:35263093-35267497	WT	HM	OK	18.7362	32.0664	0.775233	5e-05	0.00170235	yes	29.6237	36.04	30.5356	18.1168	21.9796	16.1123
Tnni1	mRNA	chr1:135799420-135810989	WT	HM	OK	9.57745	16.034	0.743417	0.00125	0.0238857	yes	14.5369	20.5964	12.9686	13.881	8.66308	6.18825
Plek2	mRNA	chr12:78888696-78906938	WT	HM	OK	6.06159	2.26364	-1.42105	5e-05	0.00170235	yes	3.068	2.318	1.40492	7.83016	6.58289	3.77172
Gfi1b	mRNA	chr2:28609449-28621982	WT	HM	OK	7.30943	3.66853	-0.994555	0.00015	0.00441229	yes	3.58498	4.75091	2.66971	9.13103	7.84108	4.95617
Rapgef5	mRNA	chr12:117516478-117756978	WT	HM	OK	1.34279	0.680778	-0.979977	0.002	0.0346208	yes	0.510254	0.825045	0.707035	1.0064	1.45792	1.56405
Ccng2	mRNA	chr5:93267572-93276231	WT	HM	OK	6.69095	10.3946	0.635553	0.0003	0.00765528	yes	7.16404	10.8516	13.1683	5.38197	7.59462	7.09626
Epb41	mRNA	chr4:131923426-132075313	WT	HM	OK	28.8702	18.9646	-0.606276	5e-05	0.00170235	yes	22.3256	17.9139	16.6542	32.5237	30.0514	24.0355
Slc9a3r2	mRNA	chr17:24639281-24650305	WT	HM	OK	14.7638	7.71931	-0.935518	5e-05	0.00170235	yes	7.90633	7.15494	8.09665	16.4284	15.0651	12.7978
Prex2	mRNA	chr1:10993464-11303682	WT	HM	OK	0.943879	0.443411	-1.08996	0.0003	0.00765528	yes	0.4208	0.219291	0.690144	0.922394	0.893225	1.01602
Adgrg6	mRNA	chr10:14402584-14545036	WT	HM	OK	1.39214	0.780997	-0.833911	0.001	0.0199111	yes	0.848447	0.754257	0.740288	1.03147	1.59209	1.55285
Rsad2	mRNA	chr12:26442742-26456452	WT	HM	OK	4.09555	6.39667	0.643263	0.00035	0.00871465	yes	7.44945	4.32328	7.41728	4.21658	3.36737	4.70271
Nid1	mRNA	chr13:13437601-13512275	WT	HM	OK	32.7287	49.695	0.602544	5e-05	0.00170235	yes	47.5795	25.4681	76.0374	31.9398	36.8865	29.3598
Ushbp1	mRNA	chr8:71384273-71395801	WT	HM	OK	3.49629	1.07769	-1.69788	5e-05	0.00170235	yes	1.03499	0.772964	1.42512	3.64762	3.94412	2.89714
Hsd3b6	mRNA	chr3:98805503-98814443	WT	HM	OK	13.8929	5.6973	-1.28599	5e-05	0.00170235	yes	4.64162	6.53637	5.9139	25.253	9.73191	6.69373
Myct1	mRNA	chr10:5593727-5606791	WT	HM	OK	1.69244	0.724242	-1.22456	0.00065	0.0141542	yes	0.650967	0.599687	0.922071	2.14495	1.35675	1.57561
Slc6a2	mRNA	chr8:92961046-93001667	WT	HM	OK	0.652015	1.86111	1.51318	5e-05	0.00170235	yes	1.09652	0.672844	3.81395	0.0723891	0.879275	1.00438
B4galt6	mRNA	chr18:20684598-20746404	WT	HM	OK	8.86929	5.78547	-0.616385	5e-05	0.00170235	yes	7.14295	4.2877	5.92576	9.56709	7.34141	9.69938
Cyp26b1	mRNA	chr6:84571413-84593908	WT	HM	OK	2.45368	0.617262	-1.99099	5e-05	0.00170235	yes	0.396747	0.193549	1.26149	1.98143	2.35964	3.01997
Ptprb	mRNA	chr10:116301373-116389538	WT	HM	OK	2.56038	0.738773	-1.79316	5e-05	0.00170235	yes	0.696926	0.475734	1.04366	2.55113	2.73257	2.39745
Igsf5	mRNA	chr16:96361756-96422121	WT	HM	OK	11.6644	7.64122	-0.610234	0.00235	0.0390347	yes	9.18325	7.51747	6.22292	11.4107	11.8991	11.6833
Slc18a2	mRNA	chr19:59260877-59296012	WT	HM	OK	1.42105	0.602595	-1.2377	0.0004	0.00955426	yes	0.703051	0.255026	0.849708	1.76044	1.08962	1.41309
Ddx3y	mRNA	chrY:1260714-1286613	WT	HM	OK	14.1018	6.93435	-1.02404	5e-05	0.00170235	yes	0	15.0884	5.71469	9.94344	12.9204	19.4415
Jak3	mRNA	chr8:71676382-71690577	WT	HM	OK	5.85322	3.50869	-0.738299	0.0004	0.00955426	yes	2.98674	3.86864	3.67069	5.44375	7.04449	5.07142
Plau	mRNA	chr14:20836661-20843388	WT	HM	OK	5.12357	8.85124	0.78873	5e-05	0.00170235	yes	7.96933	9.72182	8.86258	5.5862	5.38556	4.39896
Slc5a1	mRNA	chr5:33104218-33162699	WT	HM	OK	1.99639	4.4376	1.15238	5e-05	0.00170235	yes	3.8238	4.52129	4.96771	2.44952	1.52374	2.01592
Lgals2	mRNA	chr15:78842646-78855529	WT	HM	OK	1219.6	807.798	-0.594342	0.00015	0.00441229	yes	962.513	906.484	554.396	1450.95	1161.33	1046.52
Shb	mRNA	chr4:45423275-45530828	WT	HM	OK	12.5574	7.73281	-0.69947	5e-05	0.00170235	yes	6.74969	9.96217	6.48658	11.9513	13.818	11.9028
Cldn3	mRNA	chr5:134986213-135001350	WT	HM	OK	16.733	26.4482	0.660471	0.00075	0.015965	yes	25.8329	27.8427	25.669	16.5872	17.5259	16.086
Reep1	mRNA	chr6:71707680-71810705	WT	HM	OK	2.83017	1.63578	-0.790912	0.00155	0.0284706	yes	1.42983	1.05237	2.42514	2.88325	2.97475	2.63252
Slc6a20b	mRNA	chr9:123593819-123632565	WT	HM	OK	0.679929	1.98343	1.54454	5e-05	0.00170235	yes	1.04509	2.17367	2.73154	0.507583	0.717001	0.815205
Bpgm	mRNA	chr6:34476355-34505610	WT	HM	OK	57.5348	28.1175	-1.03297	5e-05	0.00170235	yes	37.7221	26.1807	20.4496	78.3964	48.5285	45.6794
Ctss	mRNA	chr3:95526785-95556405	WT	HM	OK	1.87967	0.656925	-1.51668	0.0028	0.0444144	yes	0.440085	1.11655	0.414134	1.78761	2.46974	1.38167
Acta1	mRNA	chr8:123891757-123894775	WT	HM	OK	1.01764	4.8232	2.24476	5e-05	0.00170235	yes	4.48707	6.82518	3.15734	1.30895	1.16123	0.582749
Mbl1	mRNA	chr14:41151455-41158959	WT	HM	OK	7.68996	3.45577	-1.15397	0.0005	0.0114972	yes	3.91486	2.74868	3.70376	6.79981	8.5818	7.68827
Dmtn	mRNA	chr14:70602183-70636048	WT	HM	OK	7.94454	3.13232	-1.34273	5e-05	0.00170235	yes	3.57081	3.94201	1.88415	10.8509	9.11262	3.87013
Tbxa2r	mRNA	chr10:81328702-81335174	WT	HM	OK	6.4622	3.57972	-0.852178	0.0018	0.0321988	yes	3.79912	3.14944	3.79062	8.73232	5.54394	5.11035
Add2	mRNA	chr6:86028680-86124409	WT	HM	OK	11.5945	4.35256	-1.41351	5e-05	0.00170235	yes	5.00633	5.36736	2.684	16.6258	12.11	6.04777
Tubb1	mRNA	chr2:174450594-174458380	WT	HM	OK	10.583	5.58757	-0.921463	5e-05	0.00170235	yes	5.81552	5.33821	5.60897	11.8851	10.9451	8.91892
Nrros	mRNA	chr16:32142824-32165476	WT	HM	OK	5.54664	3.1479	-0.817226	5e-05	0.00170235	yes	2.08048	3.35174	4.01148	5.48088	5.13012	6.02893
Siglecf	mRNA	chr7:43351340-43359470	WT	HM	OK	0.198494	0.929405	2.22721	0.0004	0.00955426	yes	0.660602	0.932857	1.19476	0.22536	0.159589	0.210533
Foxh1	mRNA	chr15:76668223-76669948	WT	HM	OK	3.35982	1.16001	-1.53425	0.00045	0.0105844	yes	1.85396	0.937679	0.688395	4.24604	2.95871	2.87471
Smtnl2	mRNA	chr11:72390113-72411713	WT	HM	OK	5.05586	7.66723	0.600747	0.00265	0.0426387	yes	6.81965	7.03847	9.14356	3.62344	4.44028	7.10387
Stambpl1	mRNA	chr19:34192269-34240328	WT	HM	OK	4.13063	2.23341	-0.887116	0.00155	0.0284706	yes	2.3139	2.29836	2.08796	4.08905	5.05924	3.24358
Fmo2	mRNA	chr1:162875046-162898712	WT	HM	OK	3.34329	0.610771	-2.45256	5e-05	0.00170235	yes	0.629538	0.406338	0.796439	0.662645	0.854474	8.51274
Efnb2	mRNA	chr8:8617438-8660773	WT	HM	OK	5.46191	3.30379	-0.725283	0.0001	0.00312817	yes	2.33265	2.01923	5.55949	4.81178	5.58077	5.99319
Bbc3	mRNA	chr7:16309582-16318334	WT	HM	OK	2.96689	6.2509	1.07511	0.00025	0.00666937	yes	5.36946	7.60364	5.7796	3.20939	3.5563	2.13498
Acvrl1	mRNA	chr15:101128521-101145336	WT	HM	OK	13.0227	6.64286	-0.971155	5e-05	0.00170235	yes	6.07632	5.31882	8.53345	13.6549	13.5905	11.8229
Atp8a1	mRNA	chr5:67618138-67847431	WT	HM	OK	3.13883	1.67675	-0.90456	5e-05	0.00170235	yes	1.91709	1.6471	1.46607	3.71692	2.84974	2.84984
Cxcl1	mRNA	chr5:90891244-90893115	WT	HM	OK	0	2.0692	inf	5e-05	0.00170235	yes	4.48817	0.460909	1.25853	0	0	0
Slc39a8	mRNA	chr3:135825278-135888572	WT	HM	OK	171.72	86.3174	-0.992336	5e-05	0.00170235	yes	125.536	69.2882	64.1285	182.273	146.527	186.36
Id1	mRNA	chr2:152736250-152737410	WT	HM	OK	107.914	59.8937	-0.849404	5e-05	0.00170235	yes	65.1529	53.2888	61.2395	114.103	103.623	106.015
Capn6	mRNA	chrX:143802236-143827412	WT	HM	OK	3.9372	5.90736	0.585343	0.0015	0.0278426	yes	4.52541	3.527	9.66966	4.16422	4.28517	3.36221
Nr5a2	mRNA	chr1:136843583-136960448	WT	HM	OK	5.69939	3.60368	-0.661335	0.0004	0.00955426	yes	4.01296	3.6061	3.19199	4.6734	6.00795	6.41681
Tfr2	mRNA	chr5:137569839-137588081	WT	HM	OK	2.30902	1.0213	-1.17687	5e-05	0.00170235	yes	0.950907	1.17484	0.938164	3.00691	2.49146	1.42869
Pth1r	mRNA	chr9:110722084-110747145	WT	HM	OK	23.3696	49.7314	1.08952	5e-05	0.00170235	yes	55.5654	34.3494	59.2795	23.8504	22.7689	23.4896
Traf3	mRNA	chr12:111159849-111267155	WT	HM	OK	2.04054	3.13768	0.620746	0.0005	0.0114972	yes	3.24518	2.77579	3.39208	1.7939	2.11569	2.21203
Fes	mRNA	chr7:80377757-80387946	WT	HM	OK	3.73393	1.89696	-0.977003	0.0004	0.00955426	yes	1.70551	1.88101	2.10437	3.74211	4.41647	3.04319
Abcb1b	mRNA	chr5:8798146-8866314	WT	HM	OK	7.80443	2.73331	-1.51364	5e-05	0.00170235	yes	4.05712	2.54236	1.60045	6.41961	8.59065	8.40303
Vdr	mRNA	chr15:97854426-97908296	WT	HM	OK	5.43431	8.17816	0.58968	0.0004	0.00955426	yes	7.55906	10.9109	6.06457	5.07179	5.48678	5.74435
Trim14	mRNA	chr4:46505071-46536141	WT	HM	OK	2.97163	1.66886	-0.832394	0.00175	0.0315333	yes	2.55655	1.33091	1.11911	3.56177	2.6532	2.69991
Gadd45b	mRNA	chr10:80930090-80932204	WT	HM	OK	8.30796	14.9062	0.843348	0.0003	0.00765528	yes	13.9327	19.4333	11.3527	6.55521	10.7494	7.61926
Vnn1	mRNA	chr10:23894687-23905343	WT	HM	OK	14.346	25.2274	0.814343	5e-05	0.00170235	yes	23.2534	27.4197	25.0091	12.98	15.5266	14.5314
Ell2	mRNA	chr13:75707483-75772358	WT	HM	OK	15.3173	8.33172	-0.878475	5e-05	0.00170235	yes	9.46115	7.71496	7.81907	18.9684	11.9494	15.0341
Ngfr	mRNA	chr11:95568820-95587698	WT	HM	OK	6.0833	2.50263	-1.28141	5e-05	0.00170235	yes	2.28669	3.23146	1.98973	4.62345	7.82231	5.80414
Hdac11	mRNA	chr6:91156814-91174683	WT	HM	OK	5.12164	3.15094	-0.700821	0.0019	0.0335014	yes	3.63694	3.26628	2.54961	6.70598	5.57699	3.08194
Atp1b2	mRNA	chr11:69599749-69605960	WT	HM	OK	5.78996	1.62168	-1.83607	5e-05	0.00170235	yes	1.98608	1.3733	1.50565	8.37711	5.04172	3.95106
Ppp1r9b	mRNA	chr11:94991211-95006898	WT	HM	OK	27.3482	16.2015	-0.755321	5e-05	0.00170235	yes	16.7969	15.1201	16.6874	31.6734	31.5202	18.8509
Flt1	mRNA	chr5:147562195-147725988	WT	HM	OK	5.1163	2.47971	-1.04493	5e-05	0.00170235	yes	2.25602	1.02992	4.15318	4.99478	5.09493	5.25919
Tspan33	mRNA	chr6:29694213-29718558	WT	HM	OK	22.274	14.4546	-0.623826	5e-05	0.00170235	yes	14.6837	17.6361	11.0442	26.0444	25.7308	15.0467
Fgd5	mRNA	chr6:91978964-92076005	WT	HM	OK	3.63704	1.46868	-1.30825	5e-05	0.00170235	yes	1.58347	0.745778	2.07679	3.56614	4.08149	3.26348
Clu	mRNA	chr14:65968482-65981548	WT	HM	OK	61.2249	100.303	0.71217	5e-05	0.00170235	yes	95.9937	93.0505	111.864	67.9973	61.1901	54.4872
Apln	mRNA	chrX:48025145-48034853	WT	HM	OK	1.58415	6.42351	2.01965	5e-05	0.00170235	yes	6.54787	7.36838	5.35426	1.88791	1.37297	1.49157
Zfpm1	mRNA	chr8:122282140-122337247	WT	HM	OK	25.896	13.0063	-0.993513	5e-05	0.00170235	yes	14.3621	13.4985	11.1584	30.5548	28.4499	18.6832
Ctsj	mRNA	chr13:61000277-61005911	WT	HM	OK	2.72262	0.926027	-1.55587	0.00235	0.0390347	yes	0	2.44917	0.328913	0.246149	4.32096	3.60074
Fcgr3	mRNA	chr1:171051168-171059403	WT	HM	OK	86.1195	47.9989	-0.843338	5e-05	0.00170235	yes	71.4217	38.2915	34.2837	97.9982	81.7638	78.5966
6030468B19Rik	mRNA	chr11:117797659-117807308	WT	HM	OK	7.20956	2.82059	-1.35391	0.0003	0.00765528	yes	4.17485	2.67536	1.61156	10.9634	6.96751	3.69774
Ptgs2	mRNA	chr1:150100030-150108234	WT	HM	OK	3.67312	6.04653	0.719102	5e-05	0.00170235	yes	4.68177	6.23525	7.22256	4.32526	3.72134	2.97275
Cish	mRNA	chr9:107296658-107302784	WT	HM	OK	6.0518	3.5547	-0.767639	0.0005	0.0114972	yes	3.44559	4.22709	2.9914	6.30094	6.49315	5.36132
Ptgs1	mRNA	chr2:36230425-36252271	WT	HM	OK	4.27958	2.51244	-0.768381	0.001	0.0199111	yes	2.36636	1.86407	3.30689	4.56121	3.95834	4.31919
Sox18	mRNA	chr2:181669836-181671640	WT	HM	OK	20.3503	10.9848	-0.889542	5e-05	0.00170235	yes	10.8474	8.46887	13.6381	20.0914	22.287	18.6725
Eng	mRNA	chr2:32646594-32694175	WT	HM	OK	14.6076	6.71978	-1.12024	0.00075	0.015965	yes	6.59151	4.32227	9.24555	15.6139	15.3206	12.8885
A4galt	mRNA	chr15:83226721-83251774	WT	HM	OK	13.7982	21.281	0.625087	5e-05	0.00170235	yes	21.1269	22.2143	20.5019	13.8157	12.9196	14.6593
Cdh5	mRNA	chr8:104088915-104144502	WT	HM	OK	28.9062	16.2172	-0.833856	5e-05	0.00170235	yes	14.4997	11.3244	22.8274	27.8942	32.7064	26.1179
Kdr	mRNA	chr5:75933269-75978428	WT	HM	OK	16.123	6.94428	-1.21522	5e-05	0.00170235	yes	6.28526	4.02525	10.5223	16.2222	17.3547	14.792
Alpl	mRNA	chr4:137741730-137796384	WT	HM	OK	23.2967	15.0877	-0.626757	5e-05	0.00170235	yes	15.5587	15.9819	13.7224	20.9299	23.5308	25.4295
Tgfb2	mRNA	chr1:186622791-186705989	WT	HM	OK	2.49436	3.81549	0.613202	0.0014	0.0263435	yes	3.07993	2.02433	6.34223	3.53638	2.45835	1.48833
Serpinb1a	mRNA	chr13:32842091-32851185	WT	HM	OK	15.3867	7.02761	-1.13058	5e-05	0.00170235	yes	8.37882	8.49799	4.20604	13.9344	14.8052	17.4206
Bmper	mRNA	chr9:23223075-23485215	WT	HM	OK	0.203184	1.09116	2.42501	5e-05	0.00170235	yes	0.957626	0.0628409	2.25301	0.0951307	0.355858	0.158563
Hbb-bh1	mRNA	chr7:103841637-103843162	WT	HM	OK	19813.6	6902.3	-1.52134	5e-05	0.00170235	yes	8322.82	7309.31	5074.77	30284	17484.8	11671.8
Dll4	mRNA	chr2:119321198-119335666	WT	HM	OK	5.47468	2.96938	-0.882613	0.0001	0.00312817	yes	3.3944	2.79933	2.71441	6.79177	5.06556	4.5667
Shank3	mRNA	chr15:89499856-89560260	WT	HM	OK	4.01377	2.61874	-0.616085	0.0004	0.00955426	yes	2.54905	1.95313	3.35405	4.11752	4.4285	3.4953
Cxcl10	mRNA	chr5:92331826-92414627	WT	HM	OK	0.726906	11.634	4.00043	5e-05	0.00170235	yes	12.3943	11.7807	10.7269	0.840446	0.517724	0.822547
Pfkfb3	mRNA	chr2:11471430-11553929	WT	HM	OK	2.35997	4.01257	0.765755	0.00015	0.00441229	yes	3.02099	3.47891	5.5378	2.38389	2.11751	2.57852
Mbnl1	mRNA	chr3:60472829-60629750	WT	HM	OK	19.8756	12.7922	-0.635737	5e-05	0.00170235	yes	13.255	11.7413	13.3801	23.9792	15.9772	19.6704
Igsf1	mRNA	chrX:49782536-49797745	WT	HM	OK	0.311718	1.06799	1.77658	0.001	0.0199111	yes	1.05781	0.149681	1.99647	0.262676	0.346853	0.325625
Mpo	mRNA	chr11:87793783-87804412	WT	HM	OK	8.07467	4.24964	-0.926061	5e-05	0.00170235	yes	4.46451	4.01127	4.27315	8.81761	8.27732	7.12908
Dkk3	mRNA	chr7:112116018-112159057	WT	HM	OK	3.76051	5.83225	0.633122	0.00105	0.0208059	yes	5.30036	3.85137	8.345	3.85337	4.21559	3.21258
Lamc1	mRNA	chr1:153218921-153332786	WT	HM	OK	58.0783	90.7161	0.643358	5e-05	0.00170235	yes	87.9839	58.6527	125.512	51.1823	69.2373	53.8154
Lox	mRNA	chr18:52516059-52529867	WT	HM	OK	15.0136	22.5614	0.587588	5e-05	0.00170235	yes	15.4414	20.7618	31.481	15.8773	13.433	15.7305
Plat	mRNA	chr8:22757721-22782848	WT	HM	OK	5.05197	10.1352	1.00446	5e-05	0.00170235	yes	8.35669	7.48955	14.5595	4.04803	6.33796	4.76992
Nos3	mRNA	chr5:24364818-24392143	WT	HM	OK	3.99179	1.7551	-1.18549	5e-05	0.00170235	yes	1.4332	0.827899	3.00418	3.98674	4.62102	3.36762
F3	mRNA	chr3:121723536-121735052	WT	HM	OK	5.92118	10.5935	0.839227	0.0001	0.00312817	yes	9.31323	8.37203	14.0953	7.59516	5.32789	4.84049
Nfkbia	mRNA	chr12:55280813-55492647	WT	HM	OK	16.9339	38.563	1.1873	0.0011	0.0215541	yes	39.563	38.8311	37.2949	17.3722	16.7722	16.6573
Egr1	mRNA	chr18:34861206-34864956	WT	HM	OK	6.68759	10.6297	0.668544	5e-05	0.00170235	yes	7.94913	6.63251	17.3075	5.58167	9.86602	4.61509
Cldn5	mRNA	chr16:18776846-18778262	WT	HM	OK	55.0808	31.4324	-0.809298	5e-05	0.00170235	yes	27.6813	21.2298	45.3861	67.113	55.4424	42.687
Atf3	mRNA	chr1:191170296-191183333	WT	HM	OK	13.0633	20.8789	0.676529	5e-05	0.00170235	yes	20.1142	23.7627	18.7597	13.2627	12.6484	13.2787
E2f2	mRNA	chr4:136172273-136196056	WT	HM	OK	5.70109	3.02703	-0.913334	5e-05	0.00170235	yes	2.47211	3.91771	2.69128	6.32876	6.11463	4.65989
Serpine1	mRNA	chr5:137061505-137072272	WT	HM	OK	2.52361	4.21772	0.740977	0.00165	0.0301278	yes	4.16569	4.08745	4.40003	3.96274	2.18254	1.42555
Naip2	mRNA	chr13:100144062-100202122	WT	HM	OK	0.93323	0.449922	-1.05256	0.0018	0.0321988	yes	0.426308	0.46904	0.454417	0.858653	1.0812	0.859839
Zfp69	mRNA	chr4:120930136-120951701	WT	HM	OK	2.56247	1.23023	-1.0586	0.00115	0.0223209	yes	1.21683	1.12336	1.35052	2.86377	2.13333	2.69032
Elmo1	mRNA	chr13:20090506-20608356	WT	HM	OK	4.58887	2.69332	-0.76875	5e-05	0.00170235	yes	2.44601	2.814	2.81996	3.67057	4.88581	5.21022
Cav2	mRNA	chr6:17281184-17289130	WT	HM	OK	2.53427	0.926776	-1.45127	0.00015	0.00441229	yes	1.01492	0.349564	1.41585	2.33061	1.99257	3.27962
Slc11a1	mRNA	chr1:74375202-74386051	WT	HM	OK	2.2238	4.19314	0.915003	0.001	0.0199111	yes	3.91817	3.88363	4.77763	2.2236	2.37909	2.06872
Naip6	mRNA	chr13:100281120-100317688	WT	HM	OK	1.07336	0.485712	-1.14397	0.0003	0.00765528	yes	0.516638	0.474628	0.465869	0.734168	1.2781	1.20782
Igf1	mRNA	chr10:87858264-87937047	WT	HM	OK	1.30597	0.77176	-0.758901	0.0031	0.0483028	yes	0.543528	0.418887	1.35286	1.24677	1.02698	1.64417
Myc	mRNA	chr15:61985340-61990361	WT	HM	OK	26.0584	14.6749	-0.828403	5e-05	0.00170235	yes	18.1097	12.9895	12.9255	33.5996	25.495	19.0806
Ets1	mRNA	chr9:32696041-32757820	WT	HM	OK	12.6005	8.32202	-0.59848	5e-05	0.00170235	yes	7.70082	5.98808	11.2772	11.6254	13.5665	12.6097
Slc30a10	mRNA	chr1:185447115-185468761	WT	HM	OK	6.70615	2.57234	-1.3824	5e-05	0.00170235	yes	3.26423	2.52236	1.93043	7.93786	5.92269	6.25791
Hmgcs2	mRNA	chr3:98280430-98310738	WT	HM	OK	3.29111	1.97059	-0.739942	0.00155	0.0284706	yes	1.094	2.2343	2.58348	2.24287	3.92928	3.70117
Ptk2b	mRNA	chr14:66153256-66281052	WT	HM	OK	6.58618	10.2591	0.639389	0.0001	0.00312817	yes	8.96962	13.5156	8.29205	5.16222	7.05883	7.53751
Fst	mRNA	chr13:114452261-114458951	WT	HM	OK	1.43157	12.2054	3.09185	5e-05	0.00170235	yes	19.7758	0.261723	16.5788	1.29498	1.50657	1.49317
Hspa1b	mRNA	chr17:34956428-34959238	WT	HM	OK	7.25	12.5258	0.788847	5e-05	0.00170235	yes	12.6811	14.2216	10.6746	9.41768	8.03799	4.29432
Gata1	mRNA	chrX:7959259-7967910	WT	HM	OK	20.427	8.321	-1.29565	5e-05	0.00170235	yes	10.5438	8.59464	5.82452	29.9497	19.9157	11.4156
Adgrf5	mRNA	chr17:43389465-43459557	WT	HM	OK	4.02213	2.57127	-0.645483	5e-05	0.00170235	yes	2.24444	2.94187	2.52749	3.22149	4.58602	4.25889
Cck	mRNA	chr9:121489823-121495694	WT	HM	OK	1.13973	5.76514	2.33867	0.00125	0.0238857	yes	8.73455	1.31291	7.24797	1.21667	0.376281	1.82624
Pcsk9	mRNA	chr4:106442333-106464325	WT	HM	OK	12.0608	5.32099	-1.18056	5e-05	0.00170235	yes	6.46324	6.62786	2.87188	9.88468	19.0801	7.21778
Cd36	mRNA	chr5:17781689-17888959	WT	HM	OK	4.69753	1.44382	-1.70201	5e-05	0.00170235	yes	0.755513	1.47431	2.10165	3.96609	4.05089	6.07559
Adm	mRNA	chr7:110627668-110629819	WT	HM	OK	1.7474	3.68001	1.0745	0.00315	0.0488349	yes	2.59643	4.46477	3.97882	2.48563	1.3367	1.41987
Ctgf	mRNA	chr10:24595441-24598682	WT	HM	OK	7.50041	12.3755	0.722441	5e-05	0.00170235	yes	11.8067	12.1972	13.1225	7.75473	9.57761	5.16889
Vcam1	mRNA	chr3:116110019-116129688	WT	HM	OK	2.36477	3.88017	0.71442	0.0013	0.0247261	yes	4.48344	0.573964	6.58311	3.36157	2.66849	1.06425
Cx3cr1	mRNA	chr9:120048682-120068296	WT	HM	OK	2.37101	1.22961	-0.947301	0.00035	0.00871465	yes	0.842324	1.10013	1.74637	1.88867	2.90772	2.31663
Wnt5a	mRNA	chr14:28505472-28525515	WT	HM	OK	1.7441	3.19591	0.873747	0.0004	0.00955426	yes	2.62985	1.73857	5.21932	1.9977	1.90537	1.32923
Ramp2	mRNA	chr11:101246333-101248250	WT	HM	OK	80.7647	43.8046	-0.88264	5e-05	0.00170235	yes	43.2089	29.4711	58.7339	86.558	82.8208	72.9152
Ntn1	mRNA	chr11:68209363-68386826	WT	HM	OK	0.704365	1.91534	1.4432	5e-05	0.00170235	yes	1.4487	2.03406	2.26325	0.669961	0.768389	0.674746
Tfrc	mRNA	chr16:32608895-32632794	WT	HM	OK	34.6789	18.3955	-0.914708	5e-05	0.00170235	yes	17.3422	21.2936	16.5506	30.4468	40.3446	33.2453
Pim1	mRNA	chr17:29491044-29495459	WT	HM	OK	43.1178	24.2514	-0.830217	5e-05	0.00170235	yes	23.7082	25.3707	23.6753	51.5339	46.8554	30.9641
Aplnr	mRNA	chr2:85136359-85139923	WT	HM	OK	17.5538	11.245	-0.6425	5e-05	0.00170235	yes	11.0256	4.97804	17.7314	19.6099	17.2051	15.8466
Klf8	mRNA	chrX:153238044-153396134	WT	HM	OK	1.23128	2.28738	0.893537	0.00065	0.0141542	yes	1.68509	1.90548	3.27156	1.34043	1.02021	1.3332
Kank3	mRNA	chr17:33810522-33822914	WT	HM	OK	7.29757	3.37328	-1.11326	5e-05	0.00170235	yes	3.01092	1.60491	5.50403	7.94309	8.07652	5.8731
Irx1	mRNA	chr13:71958231-71963723	WT	HM	OK	1.1254	2.87107	1.35115	0.00055	0.01237	yes	2.37508	3.8627	2.37542	0.696752	1.41448	1.26497
Hbb-b2	mRNA	chr7:103812523-103813923	WT	HM	OK	178.868	46.652	-1.93888	5e-05	0.00170235	yes	56.5821	52.2083	31.1656	236.196	205.634	94.7728
Lyve1	mRNA	chr7:110850606-110862953	WT	HM	OK	47.8652	14.2939	-1.74358	5e-05	0.00170235	yes	15.8131	13.3628	13.7057	51.0229	40.9896	51.5832
Hbb-b1	mRNA	chr7:103826522-103827929	WT	HM	OK	95.1727	55.5049	-0.777933	5e-05	0.00170235	yes	27.3829	58.2874	80.8445	135.85	114.662	35.0058
Ikzf1	mRNA	chr11:11685924-11772926	WT	HM	OK	6.99677	2.80384	-1.31928	5e-05	0.00170235	yes	3.63334	2.674	2.10419	8.68562	6.20279	6.1019
Sgk1	mRNA	chr10:21882183-21999902	WT	HM	OK	7.85709	3.37272	-1.22008	5e-05	0.00170235	yes	4.42897	2.32904	3.36015	7.99132	6.85087	8.72908
Tal1	mRNA	chr4:115056425-115071755	WT	HM	OK	18.8361	7.52868	-1.32303	5e-05	0.00170235	yes	8.17891	7.48898	6.91815	23.5263	19.1218	13.8604
Tnc	mRNA	chr4:63959784-64047015	WT	HM	OK	24.6153	37.9327	0.62389	5e-05	0.00170235	yes	23.8484	46.3369	43.6129	23.6537	28.9168	21.2753
Sema3e	mRNA	chr5:14025275-14256689	WT	HM	OK	0.458924	0.913297	0.992827	0.001	0.0199111	yes	0.613471	0.556057	1.57036	0.351722	0.593802	0.431249
Hid1	mRNA	chr11:115347708-115367719	WT	HM	OK	1.68257	0.831994	-1.01602	0.00175	0.0315333	yes	0.695147	1.03656	0.764271	1.32041	1.65895	2.06835
Jun	mRNA	chr4:95049035-95052222	WT	HM	OK	14.6881	25.7243	0.80848	5e-05	0.00170235	yes	22.2507	20.9477	33.9743	14.0664	20.3111	9.68694
Lmo2	mRNA	chr2:103957994-103981878	WT	HM	OK	14.9086	8.21527	-0.859762	5e-05	0.00170235	yes	7.71561	8.94638	7.98381	18.2307	15.8218	10.6731
Tek	mRNA	chr4:94739288-94874976	WT	HM	OK	10.8143	5.62696	-0.942509	5e-05	0.00170235	yes	4.61826	2.56597	9.69663	10.9656	10.9176	10.5595
Fbln5	mRNA	chr12:101746564-101819119	WT	HM	OK	1.41838	2.25717	0.670271	0.0024	0.0395984	yes	1.59977	2.28361	2.88812	1.87199	1.19819	1.18496
Csf2rb	mRNA	chr15:78325989-78351001	WT	HM	OK	13.3656	4.14472	-1.68917	5e-05	0.00170235	yes	6.01812	2.90634	3.50971	15.0744	11.1594	13.8628
Icam2	mRNA	chr11:106377655-106382781	WT	HM	OK	14.7921	7.54007	-0.972177	5e-05	0.00170235	yes	7.89557	4.98409	9.74054	15.756	15.6322	12.988
Bhlhe41	mRNA	chr6:145858242-145865420	WT	HM	OK	0.494008	1.27736	1.37056	5e-05	0.00170235	yes	1.14461	1.40043	1.28703	0.3834	0.469813	0.628811
Cited4	mRNA	chr4:120666562-120667820	WT	HM	OK	104.865	48.4708	-1.11334	5e-05	0.00170235	yes	60.5208	53.0439	31.8476	139.765	109.014	65.8145
Dusp6	mRNA	chr10:99263230-99267489	WT	HM	OK	24.5207	11.8877	-1.04452	5e-05	0.00170235	yes	13.8578	10.8169	10.9885	23.4667	25.9593	24.1361
Esm1	mRNA	chr13:113209658-113218104	WT	HM	OK	5.28195	2.64777	-0.996293	5e-05	0.00170235	yes	1.91427	3.53781	2.49123	6.03478	4.55461	5.25646
Cldn1	mRNA	chr16:26356645-26371839	WT	HM	OK	14.3443	30.5538	1.09087	5e-05	0.00170235	yes	26.044	33.4642	32.1531	11.9464	14.695	16.3916
Vtn	mRNA	chr11:78499119-78502325	WT	HM	OK	11.3684	29.812	1.39087	5e-05	0.00170235	yes	12.7028	40.044	36.6891	7.59516	15.5775	10.9325

## Sheet: S7E&S7F Fig
WT	Ripk1D325A/+	Ripk1D325A/D325A
1	1.07279	7.13928
1	0.913504	6.36591
1	0.973263	6.7
WT	Ripk1D325A/D325A	Ripk1D325A/D325A Tnfr1-/-	Ripk1D325A/D325A Ripk3-/-
1.39517	17.6293	1.5468	6.41751
1.00758	6.78922	1.79886	9.97467
0.597249	10.3531	2.35621	6.92123
